# Supplementary material for: Bis(1,4-diazo­niabi­cyclo­[2.2.2]octa­ne) di-μ-chlorido-bis­[tetra­chlorido­anti­monate(III)] dihydrate
Source: Acta Crystallogr Sect E Struct Rep Online. 2013 May 18;69(Pt 6):m330. doi: 10.1107/S160053681301307X (PMC3684890; doi:10.1107/S160053681301307X)
Supplement: Supplementary file 1 [file e-69-0m330-sup1.cif]

##############################################################################
#                                                                            #
# This CIF contains the data in a paper accepted for publication in          #
# Acta Crystallographica Section E. It conforms to the requirements of       #
# Notes for Authors for Acta Crystallographica Section E, and has been       #
# peer reviewed under the auspices of the IUCr Commission on Journals.       #
#                                                                            #
# Full details of the Crystallographic Information File format               #
# are given in the paper "The Crystallographic Information File (CIF):       #
# a New Standard Archive File for Crystallography" by S. R. Hall, F. H.      #
# Allen and I. D. Brown [Acta Cryst. (1991), A47, 655-685].                  #
#                                                                            #
# The current version of the core CIF dictionary is obtainable from          #
# ftp://ftp.iucr.org/pub/cif_core.dic.                                       #
#                                                                            #
# Software is freely available for graphical display of the structure(s)     #
# in this CIF. For information consult the CIF software page                 #
# http://www.iucr.org/resources/cif/software.                                #
#                                                                            #
# This file may be used for bona fide research purposes within the           #
# scientific community so long as proper attribution is given to the journal # 
# article from which it was obtained.                                        #
#                                                                            #
##############################################################################
data_I
_audit_creation_method     SHELXL-97
_chemical_name_systematic
;
Bis(1,4-diazoniabicyclo[2.2.2]octane)
di-\m-chlorido-bis[tetrachloridoantimonate(III)]
dihydrate
;
_chemical_name_common     ?
_chemical_formula_moiety     '2(C6 H14 N2 2+), Sb2 Cl10 4-, 2(H2 O)'
_chemical_formula_sum     'C12 H32 Cl10 N4 O2 Sb2'
_chemical_formula_iupac     '(C6 H14 N2)2 [Sb2 Cl10], 2H2 O'
_chemical_formula_weight     862.46
_chemical_melting_point     571
_symmetry_cell_setting     orthorhombic
_symmetry_space_group_name_H-M     'P n n m'
_symmetry_space_group_name_Hall     '-P 2 2n'
loop_
    _symmetry_equiv_pos_as_xyz
    'x, y, z'
    '-x, -y, z'
    'x+1/2, -y+1/2, -z+1/2'
    '-x+1/2, y+1/2, -z+1/2'
    '-x, -y, -z'
    'x, y, -z'
    '-x-1/2, y-1/2, z-1/2'
    'x-1/2, -y-1/2, z-1/2'
_cell_length_a     9.1620(10)
_cell_length_b     20.869(7)
_cell_length_c     7.566(2)
_cell_angle_alpha     90.00
_cell_angle_beta     90.00
_cell_angle_gamma     90.00
_cell_volume     1446.8(7)
_cell_formula_units_Z     2
_cell_measurement_reflns_used     1700
_cell_measurement_theta_min     2.4
_cell_measurement_theta_max     27.0
_cell_measurement_temperature     298(2)
_exptl_crystal_description     prism
_exptl_crystal_colour     colourless
_exptl_crystal_size_max     0.50
_exptl_crystal_size_mid     0.43
_exptl_crystal_size_min     0.36
_exptl_crystal_density_diffrn     1.980
_exptl_crystal_density_meas     ?
_exptl_crystal_density_method     'not measured'
_exptl_crystal_F_000     840
_exptl_absorpt_coefficient_mu     2.809
_exptl_absorpt_correction_type     psi-scan
_exptl_absorpt_process_details
;
(North <i>et al.</i>, 1968)
;
_exptl_absorpt_correction_T_min     0.3341
_exptl_absorpt_correction_T_max     0.4312
_exptl_special_details
;
Number of psi-scan sets used was   5
Theta correction was applied.
Averaged transmission function was used.
No Fourier smoothing was applied.
;
_diffrn_ambient_temperature     298(2)
_diffrn_radiation_type     MoK\a
_diffrn_radiation_wavelength     0.71073
_diffrn_radiation_source     'fine-focus sealed tube'
_diffrn_radiation_monochromator     graphite
_diffrn_measurement_device_type     'Enraf--Nonius CAD-4'
_diffrn_measurement_method     'non-profiled omega/2theta scans'
_diffrn_detector_area_resol_mean     ?
_diffrn_reflns_number     2797
_diffrn_reflns_av_R_equivalents     0.0287
_diffrn_reflns_av_sigmaI/netI     0.0246
_diffrn_reflns_theta_min     2.43
_diffrn_reflns_theta_max     26.97
_diffrn_reflns_theta_full     26.97
_diffrn_measured_fraction_theta_max     0.999
_diffrn_measured_fraction_theta_full     0.999
_diffrn_reflns_limit_h_min     -1
_diffrn_reflns_limit_h_max     11
_diffrn_reflns_limit_k_min     -26
_diffrn_reflns_limit_k_max     1
_diffrn_reflns_limit_l_min     -9
_diffrn_reflns_limit_l_max     3
_diffrn_standards_number     2
_diffrn_standards_interval_count     ?
_diffrn_standards_interval_time     120
_diffrn_standards_decay_%     1
_refine_special_details
;
Refinement of <i>F</i>^2^ against ALL reflections. The weighted <i>R</i>-factor
<i>wR</i> and goodness of fit <i>S</i> are based on <i>F</i>^2^, conventional
<i>R</i>-factors <i>R</i> are based on <i>F</i>, with <i>F</i> set to zero for
negative <i>F</i>^2^. The threshold expression of <i>F</i>^2^ >
\s(<i>F</i>^2^) is used only for calculating <i>R</i>-factors(gt) <i>etc</i>.
and is not relevant to the choice of reflections for refinement.
<i>R</i>-factors based on <i>F</i>^2^ are statistically about twice as large
as those based on <i>F</i>, and <i>R</i>- factors based on ALL data will be
even larger.
;
_reflns_number_total     1700
_reflns_number_gt     1488
_reflns_threshold_expression     I>2sigma(I)
_refine_ls_structure_factor_coef     Fsqd
_refine_ls_matrix_type     full
_refine_ls_R_factor_all     0.0289
_refine_ls_R_factor_gt     0.0227
_refine_ls_wR_factor_gt     0.0579
_refine_ls_wR_factor_ref     0.0608
_refine_ls_goodness_of_fit_ref     1.084
_refine_ls_restrained_S_all     1.084
_refine_ls_number_reflns     1700
_refine_ls_number_parameters     82
_refine_ls_number_restraints     0
_refine_ls_hydrogen_treatment     constr
_refine_ls_weighting_scheme     calc
_refine_ls_weighting_details
         'calc w=1/[\s^2^(Fo^2^)+(0.0268P)^2^+1.1425P] where P=(Fo^2^+2Fc^2^)/3'
_atom_sites_solution_hydrogens     geom
_atom_sites_solution_primary     direct
_atom_sites_solution_secondary     difmap
_refine_ls_shift/su_max     0.001
_refine_ls_shift/su_mean     0.000
_refine_diff_density_max     0.591
_refine_diff_density_min     -0.365
_refine_ls_extinction_method     'SHELXL97 (Sheldrick, 2008)'
_refine_ls_extinction_coef     0.0099(5)
_refine_ls_extinction_expression
                                  'Fc^*^=kFc[1+0.001xFc^2^\l^3^/sin(2\q)]^-1/4^'
loop_
    _atom_type_symbol
    _atom_type_description
    _atom_type_scat_dispersion_real
    _atom_type_scat_dispersion_imag
    _atom_type_scat_source
    'C' 'C' 0.0033 0.0016
                         'International Tables Vol C Tables 4.2.6.8 and 6.1.1.4'
    'H' 'H' 0.0000 0.0000
                         'International Tables Vol C Tables 4.2.6.8 and 6.1.1.4'
    'Cl' 'Cl' 0.1484 0.1585
                         'International Tables Vol C Tables 4.2.6.8 and 6.1.1.4'
    'N' 'N' 0.0061 0.0033
                         'International Tables Vol C Tables 4.2.6.8 and 6.1.1.4'
    'O' 'O' 0.0106 0.0060
                         'International Tables Vol C Tables 4.2.6.8 and 6.1.1.4'
    'Sb' 'Sb' -0.5866 1.5461
                         'International Tables Vol C Tables 4.2.6.8 and 6.1.1.4'
_computing_data_collection     'CAD-4 EXPRESS (Duisenberg, 1992)'
_computing_cell_refinement     'CAD-4 EXPRESS (Duisenberg, 1992)'
_computing_data_reduction     'XCAD4 (Harms & Wocadlo, 1995)'
_computing_structure_solution     'SHELXS97 (Sheldrick, 2008)'
_computing_structure_refinement     'SHELXL97 (Sheldrick, 2008)'
_computing_molecular_graphics     'DIAMOND (Brandenburg, 2006)'
_computing_publication_material     'publCIF (Westrip, 2010)'
loop_
    _atom_site_type_symbol
    _atom_site_label
    _atom_site_fract_x
    _atom_site_fract_y
    _atom_site_fract_z
    _atom_site_U_iso_or_equiv
    _atom_site_adp_type
    _atom_site_calc_flag
    _atom_site_refinement_flags
    _atom_site_occupancy
    _atom_site_symmetry_multiplicity
    _atom_site_disorder_assembly
    _atom_site_disorder_group
    Sb Sb 0.40193(3) 0.407356(11) 0.5000 0.03327(11) Uani d S 1 2 . .
    Cl Cl1 0.16885(14) 0.46510(7) 0.5000 0.0678(4) Uani d S 1 2 . .
    Cl Cl2 0.62462(11) 0.31027(6) 0.5000 0.0471(3) Uani d S 1 2 . .
    Cl Cl3 0.30372(8) 0.33776(3) 0.26053(10) 0.04669(19) Uani d . 1 1 . .
    Cl Cl4 0.5000 0.5000 0.23812(14) 0.0534(3) Uani d S 1 2 . .
    N N1 0.3554(4) 0.20234(16) 0.5000 0.0406(8) Uani d S 1 2 . .
    H H1 0.3861 0.2438 0.5000 0.049 Uiso calc SR 1 2 . .
    N N2 0.2710(4) 0.09024(15) 0.5000 0.0443(8) Uani d S 1 2 . .
    H H2 0.2394 0.0489 0.5000 0.053 Uiso calc SR 1 2 . .
    C C1 0.1931(4) 0.20125(18) 0.5000 0.0433(9) Uani d S 1 2 . .
    H H1A 0.1563 0.2231 0.3961 0.052 Uiso calc PR 0.50 1 . .
    H H1B 0.1563 0.2231 0.6039 0.052 Uiso calc PR 0.50 1 . .
    C C2 0.1428(5) 0.1332(2) 0.5000 0.0537(12) Uani d S 1 2 . .
    H H2A 0.0836 0.1251 0.6039 0.064 Uiso calc PR 0.50 1 . .
    H H2B 0.0836 0.1251 0.3961 0.064 Uiso calc PR 0.50 1 . .
    C C3 0.4100(3) 0.17034(16) 0.6617(5) 0.0535(8) Uani d . 1 1 . .
    H H3A 0.3730 0.1921 0.7657 0.064 Uiso calc R 1 1 . .
    H H3B 0.5158 0.1720 0.6646 0.064 Uiso calc R 1 1 . .
    C C4 0.3595(4) 0.10141(15) 0.6615(5) 0.0541(8) Uani d . 1 1 . .
    H H4A 0.4432 0.0729 0.6626 0.065 Uiso calc R 1 1 . .
    H H4B 0.3013 0.0929 0.7660 0.065 Uiso calc R 1 1 . .
    O O 0.3071(4) -0.04203(13) 0.5000 0.0522(8) Uani d S 1 2 . .
loop_
    _atom_site_aniso_label
    _atom_site_aniso_U_11
    _atom_site_aniso_U_22
    _atom_site_aniso_U_33
    _atom_site_aniso_U_12
    _atom_site_aniso_U_13
    _atom_site_aniso_U_23
    Sb 0.03290(16) 0.02973(15) 0.03718(16) -0.00263(10) 0.000 0.000
    Cl1 0.0468(6) 0.0716(8) 0.0850(9) 0.0239(6) 0.000 0.000
    Cl2 0.0379(5) 0.0543(6) 0.0492(6) 0.0080(4) 0.000 0.000
    Cl3 0.0517(4) 0.0401(4) 0.0483(4) -0.0104(3) -0.0131(3) 0.0003(3)
    Cl4 0.0639(7) 0.0548(6) 0.0414(5) 0.0027(5) 0.000 0.000
    N1 0.0392(17) 0.0292(15) 0.053(2) -0.0064(13) 0.000 0.000
    N2 0.050(2) 0.0268(15) 0.056(2) 0.0011(14) 0.000 0.000
    C1 0.036(2) 0.0315(18) 0.062(3) 0.0061(16) 0.000 0.000
    C2 0.0314(19) 0.039(2) 0.091(4) -0.0053(18) 0.000 0.000
    C3 0.0447(16) 0.0601(19) 0.0557(19) -0.0037(14) -0.0143(15) -0.0024(16)
    C4 0.0640(19) 0.0475(16) 0.0508(18) 0.0084(14) -0.0059(17) 0.0100(15)
    O 0.0487(17) 0.0359(15) 0.072(2) -0.0019(13) 0.000 0.000
_geom_special_details
;
All e.s.d.'s (except the e.s.d. in the dihedral angle between two l.s. planes)
are estimated using the full covariance matrix. The cell e.s.d.'s are taken
into account individually in the estimation of e.s.d.'s in distances, angles
and torsion angles; correlations between e.s.d.'s in cell parameters are only
used when they are defined by crystal symmetry. An approximate (isotropic)
treatment of cell e.s.d.'s is used for estimating e.s.d.'s involving l.s.
planes.
;
loop_
    _geom_bond_atom_site_label_1
    _geom_bond_atom_site_label_2
    _geom_bond_site_symmetry_2
    _geom_bond_distance
    _geom_bond_publ_flag
    Sb Cl1 . 2.4520(12) ?
    Sb Cl3 6_556 2.4904(7) ?
    Sb Cl3 . 2.4904(7) ?
    Sb Cl2 . 2.8755(11) ?
    Sb Cl4 . 2.9107(8) ?
    N1 C3 . 1.481(4) ?
    N1 C3 6_556 1.481(4) ?
    N1 C1 . 1.487(5) ?
    N1 H1 . 0.9100 ?
    N2 C2 . 1.478(5) ?
    N2 C4 6_556 1.485(4) ?
    N2 C4 . 1.485(4) ?
    N2 H2 . 0.9100 ?
    C1 C2 . 1.492(6) ?
    C1 H1A . 0.9700 ?
    C1 H1B . 0.9700 ?
    C2 H2A . 0.9700 ?
    C2 H2B . 0.9700 ?
    C3 C4 . 1.511(4) ?
    C3 H3A . 0.9700 ?
    C3 H3B . 0.9700 ?
    C4 H4A . 0.9700 ?
    C4 H4B . 0.9700 ?
loop_
    _geom_angle_atom_site_label_1
    _geom_angle_atom_site_label_2
    _geom_angle_atom_site_label_3
    _geom_angle_site_symmetry_1
    _geom_angle_site_symmetry_3
    _geom_angle
    _geom_angle_publ_flag
    Cl1 Sb Cl3 . 6_556 88.39(3) ?
    Cl1 Sb Cl3 . . 88.39(3) ?
    Cl3 Sb Cl3 6_556 . 93.37(3) ?
    Cl1 Sb Cl2 . . 164.64(4) ?
    Cl3 Sb Cl2 6_556 . 81.11(2) ?
    Cl3 Sb Cl2 . . 81.11(2) ?
    Cl4 Sb Cl3 . . 90.190(10)
                            ?
    Cl4 Sb Cl3 . 6_556 173.840(10)
                                 ?
    Cl4 Sb Cl1 . . 86.69(4) ?
    Cl4 Sb Cl2 . . 104.420(10)
                             ?
    C3 N1 C3 . 6_556 111.4(3) ?
    C3 N1 C1 . . 109.3(2) ?
    C3 N1 C1 6_556 . 109.3(2) ?
    C3 N1 H1 . . 108.9 ?
    C3 N1 H1 6_556 . 108.9 ?
    C1 N1 H1 . . 108.9 ?
    C2 N2 C4 . 6_556 109.8(2) ?
    C2 N2 C4 . . 109.8(2) ?
    C4 N2 C4 6_556 . 110.8(4) ?
    C2 N2 H2 . . 108.8 ?
    C4 N2 H2 6_556 . 108.8 ?
    C4 N2 H2 . . 108.8 ?
    N1 C1 C2 . . 108.9(3) ?
    N1 C1 H1A . . 109.9 ?
    C2 C1 H1A . . 109.9 ?
    N1 C1 H1B . . 109.9 ?
    C2 C1 H1B . . 109.9 ?
    H1A C1 H1B . . 108.3 ?
    N2 C2 C1 . . 109.4(3) ?
    N2 C2 H2A . . 109.8 ?
    C1 C2 H2A . . 109.8 ?
    N2 C2 H2B . . 109.8 ?
    C1 C2 H2B . . 109.8 ?
    H2A C2 H2B . . 108.2 ?
    N1 C3 C4 . . 109.0(3) ?
    N1 C3 H3A . . 109.9 ?
    C4 C3 H3A . . 109.9 ?
    N1 C3 H3B . . 109.9 ?
    C4 C3 H3B . . 109.9 ?
    H3A C3 H3B . . 108.3 ?
    N2 C4 C3 . . 108.5(3) ?
    N2 C4 H4A . . 110.0 ?
    C3 C4 H4A . . 110.0 ?
    N2 C4 H4B . . 110.0 ?
    C3 C4 H4B . . 110.0 ?
    H4A C4 H4B . . 108.4 ?
loop_
    _geom_hbond_atom_site_label_D
    _geom_hbond_atom_site_label_H
    _geom_hbond_atom_site_label_A
    _geom_hbond_site_symmetry_A
    _geom_hbond_distance_DH
    _geom_hbond_distance_HA
    _geom_hbond_distance_DA
    _geom_hbond_angle_DHA
    N1 H1 Cl2 1_555 0.91 2.59 3.340(4) 140
    N1 H1 Cl3 1_555 0.91 2.77 3.390(3) 126
    N1 H1 Cl3 6_556 0.91 2.77 3.390(3) 126
    N2 H2 O 1_555 0.91 2.00 2.780(4) 143
_iucr_refine_instructions_details
;
TITL brh5 in P m n n
REM  transformed to space group : Pnnm
CELL   0.71073  9.162 20.869  7.566   90.000   90.000   90.000
ZERR   2        0.001  0.007  0.002    0.000    0.000    0.000
LATT    1
SYMM   -X,-Y,+Z
SYMM   1/2+X,1/2-Y,1/2-Z
SYMM   1/2-X,1/2+Y,1/2-Z
SFAC  C    H    CL   N    O    SB
UNIT  24   56   20   8    4    4
SIZE     0.50   0.43   0.36
HTAB
BOND $H
PLAN 40
ACTA
L.S. 10
WGHT    0.026800    1.142700
EXTI    0.009883
FVAR       0.71612
SB    6    0.401925    0.407356    0.500000    10.50000    0.03290    0.02973 =
         0.03718    0.00000    0.00000   -0.00263
CL1   3    0.168845    0.465099    0.500000    10.50000    0.04680    0.07163 =
         0.08495    0.00000    0.00000    0.02388
CL2   3    0.624623    0.310266    0.500000    10.50000    0.03786    0.05426 =
         0.04921    0.00000    0.00000    0.00799
CL3   3    0.303725    0.337763    0.260527    11.00000    0.05170    0.04010 =
         0.04826    0.00026   -0.01314   -0.01041
CL4   3    0.500000    0.500000    0.238118    10.50000    0.06392    0.05475 =
         0.04139    0.00000    0.00000    0.00272
N1    4    0.355377    0.202344    0.500000    10.50000    0.03922    0.02924 =
         0.05322    0.00000    0.00000   -0.00645
AFIX  13
H1    2    0.386124    0.243807    0.500001    10.50000   -1.20000
AFIX   0
N2    4    0.271025    0.090240    0.500000    10.50000    0.05030    0.02676 =
         0.05578    0.00000    0.00000    0.00106
AFIX  13
H2    2    0.239404    0.048903    0.499998    10.50000   -1.20000
AFIX   0
C1    1    0.193118    0.201248    0.500000    10.50000    0.03614    0.03151 =
         0.06215    0.00000    0.00000    0.00608
AFIX  23
H1A   2    0.156290    0.223142    0.396073    10.50000   -1.20000
H1B   2    0.156290    0.223142    0.603926    10.50000   -1.20000
AFIX   0
C2    1    0.142818    0.133250    0.500000    10.50000    0.03136    0.03863 =
         0.09115    0.00000    0.00000   -0.00535
AFIX  23
H2A   2    0.083582    0.125144    0.603882    10.50000   -1.20000
H2B   2    0.083582    0.125144    0.396118    10.50000   -1.20000
AFIX   0
C3    1    0.410020    0.170339    0.661705    11.00000    0.04468    0.06013 =
         0.05573   -0.00240   -0.01433   -0.00372
AFIX  23
H3A   2    0.372997    0.192139    0.765680    11.00000   -1.20000
H3B   2    0.515796    0.172016    0.664619    11.00000   -1.20000
AFIX   0
C4    1    0.359526    0.101405    0.661511    11.00000    0.06398    0.04747 =
         0.05083    0.00997   -0.00591    0.00844
AFIX  23
H4A   2    0.443154    0.072905    0.662569    11.00000   -1.20000
H4B   2    0.301339    0.092889    0.766010    11.00000   -1.20000
AFIX   0
O     5    0.307100   -0.042025    0.500000    10.50000    0.04868    0.03593 =
         0.07211    0.00000    0.00000   -0.00190
HKLF 4
REM  brh5 in P m n n
REM R1 =  0.0227 for   1488 Fo > 4sig(Fo)  and  0.0289 for all   1700 data
REM     82 parameters refined using      0 restraints
END
WGHT      0.0268      1.1428
REM Highest difference peak  0.591,  deepest hole -0.365,  1-sigma level  0.089
Q1    1   0.6720  0.3394  0.5000  10.50000  0.05    0.59
Q2    1   0.2522 -0.0696  0.5000  10.50000  0.05    0.42
Q3    1   0.2819  0.2044  0.5000  10.50000  0.05    0.39
Q4    1   0.1615  0.4282  0.5000  10.50000  0.05    0.36
Q5    1   0.2349  0.5391  0.5000  10.50000  0.05    0.35
Q6    1   0.5422  0.2601  0.5000  10.50000  0.05    0.34
Q7    1   0.2213 -0.0308  0.5000  10.50000  0.05    0.34
Q8    1   0.4144  0.0974  1.0000  10.50000  0.05    0.31
Q9    1   0.4725  0.4106  0.5000  10.50000  0.05    0.31
Q10   1   0.4701  0.3945  0.5000  10.50000  0.05    0.31
;
data_global
_journal_date_recd_electronic     2013-04-29
_journal_date_accepted     2013-05-13
_journal_name_full     'Acta Crystallographica, Section E'
_journal_year     2013
_journal_volume     69
_journal_issue      6
_journal_page_first     m330
_journal_page_last     m330
_journal_paper_category     QM
_journal_paper_doi     10.1107/S160053681301307X
_journal_coeditor_code     WM2740
_publ_contact_author_name     'Prof. Habib Boughzala'
_publ_contact_author_address
;
  Laboratoire de Materiaux et Cristallochimie
  Institut preparatoire aux etudes ingenieur Nabeul
  8000 Mrezga, Nabeul, Tunisia
;
_publ_contact_author_email     habib.boughzala@ipein.rnu.tn
_publ_contact_author_fax     '216 72 220181'
_publ_contact_author_phone     '216 72 220091'
_publ_section_title
;
Bis(1,4-diazoniabicyclo[2.2.2]octane)
di-\m-chlorido-bis[tetrachloridoantimonate(III)] dihydrate
;
loop_
    _publ_author_name
    _publ_author_address
    'Ben Rhaiem, Tarek'
;
Laboratoire de Mat\'eriaux et Cristallochimie
Facult\'e des Sciences de Tunis
Universit\'e de Tunis El Manar
2092 Manar II Tunis, Tunisia
;
    'Boughzala, Habib'
;
Laboratoire de Mat\'eriaux et Cristallochimie
Facult\'e des Sciences de Tunis
Universit\'e de Tunis El Manar
2092 Manar II Tunis, Tunisia
;
    'Driss, Ahmed'
;
Laboratoire de Mat\'eriaux et Cristallochimie
Facult\'e des Sciences de Tunis
Universit\'e de Tunis El Manar
2092 Manar II Tunis, Tunisia
;
