# Supplementary material for: Bis(1,4-diazo­niabi­cyclo­[2.2.2]octa­ne) di-μ-chlorido-bis­[tetra­chlorido­anti­monate(III)] dihydrate
Source: Acta Crystallogr Sect E Struct Rep Online. 2013 May 18;69(Pt 6):m330. doi: 10.1107/S160053681301307X (PMC3684890; doi:10.1107/S160053681301307X)
Supplement: Supplementary file 2 [file e-69-0m330-Isup2.hkl]

# 
# h,k,l, Fc-squared, Fo-squared, sigma(Fo-squared) and status flag 
# 
data_I
_shelx_title ' brh5 in P m n n' 
_shelx_refln_list_code          4 
_shelx_F_calc_maximum      299.83 
_exptl_crystal_F_000       832.00 
_reflns_d_resolution_high  0.7836 
 
loop_ 
 _symmetry_equiv_pos_as_xyz 
 'x, y, z' 
 '-x, -y, z' 
 'x+1/2, -y+1/2, -z+1/2' 
 '-x+1/2, y+1/2, -z+1/2' 
 '-x, -y, -z' 
 'x, y, -z' 
 '-x-1/2, y-1/2, z-1/2' 
 'x-1/2, -y-1/2, z-1/2' 
 
_cell_length_a     9.1620 
_cell_length_b    20.8690 
_cell_length_c     7.5660 
_cell_angle_alpha  90.000 
_cell_angle_beta   90.000 
_cell_angle_gamma  90.000 
 
_shelx_F_squared_multiplier     1.000 
 
loop_ 
 _refln_index_h 
 _refln_index_k 
 _refln_index_l 
 _refln_F_squared_calc 
 _refln_F_squared_meas 
 _refln_F_squared_sigma 
 _refln_observed_status 
   2   0   0     3387.90     4352.25     31.22 o 
   4   0   0    24636.56    24811.73    111.41 o 
   6   0   0      143.68      165.72     11.90 o 
   8   0   0      114.55      132.57     11.10 o 
  10   0   0     4210.49     4078.32     79.26 o 
   1   1   0    22516.91    22484.93    502.47 o 
   2   1   0    18651.35    19293.72    192.48 o 
   3   1   0     1564.07     1821.43     40.39 o 
   4   1   0      100.71      238.93     57.99 o 
   5   1   0     5351.73     5452.09     40.21 o 
   6   1   0      286.92      269.71     12.30 o 
   7   1   0      455.47      450.01     16.35 o 
   8   1   0     2973.47     2975.15    142.82 o 
   9   1   0     3392.94     3412.06     47.55 o 
  10   1   0      209.41      193.42     10.65 o 
  11   1   0      718.43      723.23     27.36 o 
   1   2   0     6615.19     7486.89    617.06 o 
   2   2   0     4328.98     4536.73     31.83 o 
   3   2   0     1069.95      932.08     18.24 o 
   4   2   0      697.66      744.58     19.28 o 
   5   2   0      443.17      555.06     19.40 o 
   6   2   0        1.17       -4.64      9.57 o 
   7   2   0      394.76      428.14     22.30 o 
   8   2   0       50.64       76.24      7.98 o 
   9   2   0     4461.83     4415.10     75.60 o 
  10   2   0      173.30      166.29     12.33 o 
  11   2   0      413.51      427.26     30.96 o 
   1   3   0     1000.17     1120.49     81.24 o 
   3   3   0    41100.89    42855.41    510.32 o 
   4   3   0     8482.63     8890.95     64.21 o 
   5   3   0     1137.37     1233.23     27.75 o 
   6   3   0     2795.81     2927.80     46.63 o 
   7   3   0      982.16      966.84     31.36 o 
   8   3   0     6418.26     6371.30     82.27 o 
   9   3   0       10.78       24.20     17.59 o 
  10   3   0       59.57       75.20      9.54 o 
  11   3   0       33.82       47.68     10.12 o 
   0   4   0    24802.03    21791.47    240.38 o 
   1   4   0    11564.20    11843.05   1105.69 o 
   2   4   0     1440.51     1485.85     19.88 o 
   3   4   0    38864.54    37559.09    482.70 o 
   4   4   0     9725.53    10388.18     70.07 o 
   5   4   0     2036.50     2111.00     35.73 o 
   6   4   0     7647.34     7892.07     76.45 o 
   7   4   0     5524.70     5296.09     68.93 o 
   8   4   0        4.77        2.83     14.37 o 
   9   4   0       71.45       65.65      8.56 o 
  10   4   0      878.91      843.52     40.18 o 
  11   4   0       69.88       73.08     10.84 o 
   1   5   0     2941.94     2863.02    178.76 o 
   2   5   0     3474.64     3681.82     32.21 o 
   3   5   0      697.84      675.97     16.88 o 
   4   5   0    11401.40    11274.36     74.18 o 
   5   5   0    20795.97    20402.93    113.41 o 
   6   5   0     4163.55     4380.54     57.23 o 
   7   5   0     2064.32     1955.91     43.52 o 
   8   5   0       15.63       41.93     14.06 o 
   9   5   0      231.17      240.97     15.55 o 
  10   5   0      316.94      392.85     26.68 o 
  11   5   0     1019.66      834.84     42.80 o 
   0   6   0     1215.85     1313.32     17.48 o 
   1   6   0      327.22      227.19      6.19 o 
   2   6   0     2322.43     2351.26     27.14 o 
   3   6   0     3916.14     3969.48     39.68 o 
   4   6   0    10151.27    10329.92     72.35 o 
   5   6   0      248.57      298.50     17.20 o 
   6   6   0    12336.68    12578.37     98.45 o 
   7   6   0     2438.41     2347.51     47.44 o 
   8   6   0      636.66      664.19     29.42 o 
   9   6   0      141.21      124.88      9.85 o 
  10   6   0      178.84      182.52     14.69 o 
  11   6   0      304.43      316.11     25.70 o 
   1   7   0       44.85       28.68      1.71 o 
   2   7   0    21920.05    20983.68     88.09 o 
   3   7   0       55.23       57.70      4.17 o 
   4   7   0     1936.27     1846.65     31.56 o 
   5   7   0    15480.61    15571.12    101.01 o 
   6   7   0     4683.23     4937.00     61.95 o 
   7   7   0      459.94      474.92     25.44 o 
   8   7   0      894.24      862.43     34.17 o 
   9   7   0      339.82      327.22     20.81 o 
  10   7   0        7.44       18.31     19.07 o 
  11   7   0      277.13      292.64     23.90 o 
   0   8   0     6061.91     6385.19     44.09 o 
   1   8   0     8080.58     8244.31    399.63 o 
   2   8   0     3779.86     3926.57     38.76 o 
   3   8   0    32395.22    31865.38    126.22 o 
   4   8   0     4064.91     4029.18     47.27 o 
   5   8   0     1782.28     1781.43     35.03 o 
   6   8   0      102.29      133.05      9.69 o 
   7   8   0    11898.97    11637.44    106.26 o 
   8   8   0       30.47       21.88     14.76 o 
   9   8   0      284.24      257.39     19.63 o 
  10   8   0       10.75        2.65     19.03 o 
  11   8   0       64.74       63.54     22.53 o 
   1   9   0     7520.80     7555.83    372.60 o 
   2   9   0    18216.42    18054.20     88.27 o 
   3   9   0     4334.80     4247.71     45.75 o 
   4   9   0     1213.67     1197.41     27.52 o 
   5   9   0     4613.12     4632.67     56.62 o 
   6   9   0     1194.48     1236.01     33.89 o 
   7   9   0       47.43       72.47      7.65 o 
   8   9   0      987.42      994.67     35.76 o 
   9   9   0      312.19      301.29     20.94 o 
  10   9   0      283.66      237.10     19.79 o 
  11   9   0      380.67      356.79     26.70 o 
   0  10   0    20036.07    18574.62     87.24 o 
   1  10   0      962.27      919.65     25.11 o 
   2  10   0     9728.56     9961.05     67.77 o 
   3  10   0      443.46      446.89     16.45 o 
   4  10   0     6416.10     6576.51     63.54 o 
   5  10   0        6.22       12.54     10.37 o 
   6  10   0     3562.54     3613.20     55.46 o 
   7  10   0      190.07      198.03     16.06 o 
   8  10   0     2479.91     2453.68     55.00 o 
   9  10   0      409.77      402.81     28.48 o 
  10  10   0      866.28      947.48     43.08 o 
   1  11   0    19384.72    18489.48    841.22 o 
   2  11   0     2732.23     2695.05     36.87 o 
   3  11   0     1535.85     1499.25     29.81 o 
   4  11   0     4014.58     3957.63     51.44 o 
   5  11   0     2979.69     3074.74     48.34 o 
   6  11   0     1563.09     1555.88     40.19 o 
   7  11   0       13.57       19.42     15.46 o 
   8  11   0      104.42      120.78     12.15 o 
   9  11   0      997.94      980.31     41.60 o 
  10  11   0       27.03       34.95     21.70 o 
   0  12   0    19317.35    18598.44     96.19 o 
   1  12   0       49.70       81.25      4.35 o 
   2  12   0     1235.80     1286.77     27.64 o 
   3  12   0     2908.38     2975.20     42.81 o 
   4  12   0       79.62      134.35     10.79 o 
   5  12   0      311.30      244.89     18.31 o 
   6  12   0     2165.06     2215.06     46.30 o 
   7  12   0      393.29      394.23     23.27 o 
   8  12   0       16.40      -17.57     17.90 o 
   9  12   0      655.80      681.56     35.31 o 
  10  12   0     2064.19     2150.95     61.87 o 
   1  13   0     3691.30     3593.93    139.26 o 
   2  13   0    18867.08    18091.71    104.70 o 
   3  13   0     1154.28     1151.23     28.32 o 
   4  13   0      799.71      814.71     26.42 o 
   5  13   0     1593.43     1573.73     37.16 o 
   6  13   0      383.28      428.91     23.13 o 
   7  13   0       42.99       38.73      7.02 o 
   8  13   0     2904.97     2674.88     60.30 o 
   9  13   0       23.88        2.57     18.23 o 
  10  13   0       39.56       43.20     10.16 o 
   0  14   0     3967.94     4006.12     48.46 o 
   1  14   0    12293.64    11885.34    675.96 o 
   2  14   0      607.85      519.48     21.46 o 
   3  14   0     5309.98     5192.56     60.72 o 
   4  14   0     3301.40     3282.14     50.98 o 
   5  14   0      253.34      266.49     19.65 o 
   6  14   0      150.04      154.04     13.75 o 
   7  14   0     1087.55     1146.62     38.50 o 
   8  14   0      115.38      148.24     10.26 o 
   9  14   0     1216.03     1261.57     45.60 o 
   1  15   0      392.51      422.72     13.43 o 
   2  15   0     7251.75     7288.31     70.95 o 
   3  15   0      724.86      727.34     25.06 o 
   4  15   0       41.97       52.81      6.28 o 
   5  15   0     1610.00     1584.23     40.24 o 
   6  15   0      326.99      335.56     22.64 o 
   7  15   0     1580.69     1598.37     45.95 o 
   8  15   0      794.91      839.08     37.47 o 
   9  15   0      227.84      226.88     19.41 o 
   0  16   0    12844.97    12622.81     94.13 o 
   1  16   0     1278.28     1280.24     67.74 o 
   2  16   0     1088.65     1096.94     31.29 o 
   3  16   0      502.96      536.49     23.16 o 
   4  16   0     2067.56     2002.53     42.85 o 
   5  16   0      250.96      273.91     21.54 o 
   6  16   0     1859.90     1730.93     45.74 o 
   7  16   0      517.44      417.88     28.43 o 
   8  16   0      481.83      451.23     32.19 o 
   9  16   0       10.89       28.20     16.67 o 
   1  17   0     1224.07     1242.63     22.93 o 
   2  17   0     5310.20     5390.06     65.90 o 
   3  17   0      121.49      108.42      9.91 o 
   4  17   0       11.68       12.68     13.79 o 
   5  17   0     5517.65     5659.85     77.04 o 
   6  17   0       14.16      -17.20     17.20 o 
   7  17   0      916.24      943.75     38.11 o 
   8  17   0      812.61      888.59     39.01 o 
   9  17   0      754.23      820.91     42.70 o 
   0  18   0      286.63      302.10     20.57 o 
   1  18   0     3427.15     3533.60     39.08 o 
   2  18   0       30.41       54.39      6.55 o 
   3  18   0     2821.95     3027.74     53.88 o 
   4  18   0     2267.67     2376.31     49.76 o 
   5  18   0        4.20        5.91     15.23 o 
   6  18   0      787.42      794.38     34.54 o 
   7  18   0      816.28      736.69     37.69 o 
   8  18   0      269.67      323.74     23.82 o 
   1  19   0      148.41      156.96      9.61 o 
   2  19   0     1114.00     1145.78     33.86 o 
   3  19   0        9.42      -14.00     15.21 o 
   4  19   0     2650.06     2533.62     53.69 o 
   5  19   0     1378.13     1479.98     44.16 o 
   6  19   0      833.82      804.22     35.44 o 
   7  19   0      514.82      534.41     32.10 o 
   8  19   0     1079.50     1054.35     45.27 o 
   0  20   0     3987.38     4021.53     61.74 o 
   1  20   0        2.07       10.33     12.28 o 
   2  20   0      215.67      196.42     15.26 o 
   3  20   0     2860.22     2940.94     56.48 o 
   4  20   0      287.74      289.34     20.39 o 
   5  20   0        4.05       -3.28     18.60 o 
   6  20   0      286.07      266.35     21.19 o 
   7  20   0      780.32      774.55     38.62 o 
   1  21   0     2758.46     2840.65     65.09 o 
   2  21   0       20.65       17.80     13.42 o 
   3  21   0      140.71      126.85      9.73 o 
   4  21   0      803.36      794.16     35.44 o 
   5  21   0     3376.49     3474.93     70.55 o 
   6  21   0      132.73      187.06     15.35 o 
   7  21   0        1.88       12.38     18.29 o 
   0  22   0     2229.49     2199.93     50.10 o 
   1  22   0      295.52      278.41     26.39 o 
   2  22   0     1333.43     1493.96     42.34 o 
   3  22   0      120.27      111.96      9.28 o 
   4  22   0     1231.52     1265.24     44.26 o 
   5  22   0      394.21      404.97     25.96 o 
   6  22   0      802.57      721.46     38.05 o 
   1  23   0      815.09      803.12     43.18 o 
   2  23   0      305.79      384.88     26.23 o 
   3  23   0        8.19        0.00     19.09 o 
   4  23   0      870.58      790.03     38.22 o 
   5  23   0      548.22      531.44     34.26 o 
   0  24   0     1093.36     1136.31     39.16 o 
   1  24   0       81.84        3.32     21.47 o 
   2  24   0       58.38       55.95      9.40 o 
   3  24   0     2359.32     2449.00     59.35 o 
   4  24   0       20.70       18.74     17.47 o 
   5  24   0        0.75       -8.03     20.49 o 
   1  25   0       20.68       -0.68     18.75 o 
   2  25   0     2108.08     2190.88     57.51 o 
   3  25   0        0.48      -19.32     19.32 o 
   4  25   0      149.25      136.45     12.50 o 
   0  26   0      411.53      428.65     30.37 o 
   1  26   0      446.69      420.21     22.46 o 
   2  26   0       85.69       80.45     10.77 o 
   1   0   1    42086.69    41543.20    830.82 o 
   3   0   1     3691.58     3827.33    118.37 o 
   5   0   1    23524.26    22868.92    479.90 o 
   7   0   1     1132.99     1136.70     22.97 o 
   9   0   1     4570.37     4554.21     53.85 o 
  11   0   1      380.71      368.18     18.30 o 
   0   1   1    15103.46    16420.81    296.03 o 
   1   1   1    14465.91    13669.66    312.09 o 
   2   1   1     2792.39     3019.80     31.70 o 
   3   1   1     4463.39     4548.99     57.41 o 
   4   1   1    12405.33    12209.45    209.45 o 
   5   1   1       23.35       47.33      4.39 o 
   6   1   1     2808.84     2758.70     38.17 o 
   7   1   1      689.08      706.22     13.65 o 
   8   1   1       84.52      109.67      4.28 o 
   9   1   1      775.57      722.67     16.80 o 
  10   1   1     1170.36     1171.12     22.03 o 
  11   1   1        1.76       16.16      9.35 o 
   1   2   1       14.76       59.66      2.47 o 
   2   2   1     6839.50     6685.08    162.43 o 
   3   2   1      527.20      518.74     10.17 o 
   4   2   1     5382.16     5348.68    183.23 o 
   5   2   1      562.53      524.47     13.35 o 
   6   2   1      414.51      444.14     17.53 o 
   7   2   1     1439.59     1480.87     25.95 o 
   8   2   1     4188.63     3945.91     45.89 o 
   9   2   1      351.77      372.41     18.86 o 
  10   2   1      115.66      109.27      6.97 o 
  11   2   1      190.60      203.06     11.42 o 
   0   3   1      261.50      253.63     40.47 o 
   1   3   1    23232.67    20948.65    810.02 o 
   2   3   1      575.63      459.08     15.12 o 
   3   3   1    24050.78    23898.40    673.52 o 
   4   3   1       57.55       68.75      4.88 o 
   5   3   1       58.27       85.79     20.06 o 
   6   3   1     1106.31     1109.86     53.70 o 
   7   3   1     6596.13     6433.60     53.38 o 
   8   3   1      424.63      414.63     21.28 o 
   9   3   1      606.79      630.09     31.31 o 
  10   3   1      190.45      197.29     11.97 o 
  11   3   1      183.00      211.12     10.47 o 
   1   4   1    12741.74    12631.77    186.18 o 
   2   4   1    19465.15    18927.06     53.76 o 
   3   4   1     1836.00     1799.15     44.98 o 
   4   4   1     7715.22     7816.81    309.80 o 
   5   4   1     3448.04     3503.94    135.42 o 
   6   4   1     4843.36     4782.03    188.55 o 
   7   4   1      706.39      679.43     22.72 o 
   8   4   1     2978.55     3008.11    149.03 o 
   9   4   1      553.39      563.71     21.38 o 
  10   4   1      105.25      112.36     10.36 o 
  11   4   1      666.89      631.29     43.10 o 
   0   5   1    10494.04    10085.78    294.68 o 
   1   5   1     1574.03     1354.96     11.53 o 
   2   5   1     4997.95     5107.39    159.23 o 
   3   5   1     1054.27     1137.54     35.41 o 
   4   5   1     4387.41     4496.90     89.55 o 
   5   5   1      429.05      437.11     12.72 o 
   6   5   1     5972.38     5738.75    168.90 o 
   7   5   1      109.14      100.21      5.78 o 
   8   5   1        7.40       12.66      9.85 o 
   9   5   1        0.50       57.86     24.41 o 
  10   5   1     1981.01     2013.70     67.91 o 
  11   5   1        0.19       11.75     15.16 o 
   1   6   1    11255.97    10678.49     73.13 o 
   2   6   1    13200.72    12653.54     46.56 o 
   3   6   1     1274.85     1325.14     82.78 o 
   4   6   1      509.95      529.24     15.27 o 
   5   6   1     5297.92     5115.82    148.07 o 
   6   6   1     2595.53     2595.92     31.80 o 
   7   6   1     1062.46      998.23     40.02 o 
   8   6   1       17.97       33.92      9.67 o 
   9   6   1      837.06      883.78     50.35 o 
  10   6   1        0.30       -3.48     19.39 o 
  11   6   1      969.69      882.55     36.24 o 
   0   7   1     5544.77     5008.65    104.25 o 
   1   7   1     7101.37     7291.20     96.54 o 
   2   7   1     4208.95     4513.68    119.10 o 
   3   7   1    12559.15    12085.71    229.81 o 
   4   7   1     6082.78     6105.64    191.17 o 
   5   7   1       28.05       32.03      4.74 o 
   6   7   1     2348.00     2238.12     65.55 o 
   7   7   1     6051.56     5861.80    184.26 o 
   8   7   1      540.41      533.19     19.64 o 
   9   7   1      218.87      230.74     12.74 o 
  10   7   1      461.35      480.32     22.60 o 
  11   7   1      432.36      443.23     19.95 o 
   1   8   1     2981.74     3000.98     30.94 o 
   2   8   1    15843.07    15013.61    177.58 o 
   3   8   1     1051.50     1090.10     16.36 o 
   4   8   1     4708.10     4936.89    111.61 o 
   5   8   1      550.31      539.41     16.58 o 
   6   8   1     1767.31     1736.87     26.74 o 
   7   8   1      153.59      144.99     12.44 o 
   8   8   1     2389.49     2352.45    123.07 o 
   9   8   1      197.74      246.78     22.45 o 
  10   8   1      337.75      325.23     16.04 o 
  11   8   1       28.13       13.75     15.73 o 
   0   9   1     1021.73     1007.33     30.36 o 
   1   9   1     3011.48     3243.19     53.10 o 
   2   9   1     1361.72     1390.99     45.85 o 
   3   9   1     4460.74     4559.43     33.54 o 
   4   9   1      528.72      526.37     40.06 o 
   5   9   1     1041.59     1033.73     35.06 o 
   6   9   1     2633.82     2650.53    119.85 o 
   7   9   1     2727.26     2617.34     95.74 o 
   8   9   1       24.63       24.11     10.56 o 
   9   9   1     1207.70     1117.71     29.17 o 
  10   9   1      722.58      679.42     29.86 o 
   1  10   1    15588.11    14922.55    209.92 o 
   2  10   1      976.50      937.39     51.45 o 
   3  10   1     3862.77     3821.70     58.37 o 
   4  10   1      177.61      185.14     13.07 o 
   5  10   1    10944.31    10541.41    247.14 o 
   6  10   1       29.79       51.72      6.69 o 
   7  10   1       14.72       16.43     19.64 o 
   8  10   1      287.82      251.88     13.05 o 
   9  10   1      920.46      983.88     40.59 o 
  10  10   1      130.21      131.16      7.98 o 
   0  11   1    15135.63    14421.66    275.86 o 
   1  11   1      611.38      656.49     13.56 o 
   2  11   1     1630.20     1682.12    119.66 o 
   3  11   1        4.74        7.10      6.39 o 
   4  11   1     8193.45     8267.90    357.78 o 
   5  11   1      155.44      219.56     82.49 o 
   6  11   1     4172.64     4155.21    116.03 o 
   7  11   1      183.42      190.50     10.49 o 
   8  11   1      406.36      424.88     18.61 o 
   9  11   1       49.13       64.57      8.10 o 
  10  11   1     1456.71     1477.84    101.93 o 
   1  12   1     6942.17     6900.13    105.99 o 
   2  12   1      274.09      294.69     37.94 o 
   3  12   1     1643.78     1658.75     22.96 o 
   4  12   1     2669.00     2715.23    151.19 o 
   5  12   1     2963.01     2909.83     76.84 o 
   6  12   1       22.15       26.29     12.91 o 
   7  12   1      294.88      303.21     16.25 o 
   8  12   1     1224.67     1189.56     42.75 o 
   9  12   1      334.55      338.41     16.11 o 
  10  12   1      134.30      150.01     10.30 o 
   0  13   1       42.76       54.42      6.79 o 
   1  13   1     4222.90     4250.71     63.99 o 
   2  13   1       10.11        2.63      6.93 o 
   3  13   1     5950.05     5906.16     82.00 o 
   4  13   1        0.37        9.65      7.69 o 
   5  13   1      322.79      325.59     18.65 o 
   6  13   1      344.64      302.82     15.33 o 
   7  13   1     2431.64     2410.38     37.74 o 
   8  13   1       24.41       38.26     12.82 o 
   9  13   1     1305.47     1225.03     32.58 o 
  10  13   1      180.78      196.90     19.81 o 
   1  14   1     1299.11     1325.58     32.08 o 
   2  14   1     8321.97     8059.24    191.49 o 
   3  14   1       75.43       75.32      4.76 o 
   4  14   1     3364.30     3355.34    153.18 o 
   5  14   1      836.03      882.31     20.92 o 
   6  14   1     2859.47     2843.34     40.89 o 
   7  14   1       80.27       87.79     12.52 o 
   8  14   1     1499.50     1526.35     83.77 o 
   9  14   1      301.06      295.73     16.34 o 
   0  15   1     6123.59     5945.25     62.97 o 
   1  15   1     3365.31     3215.14     23.03 o 
   2  15   1      197.50      172.34      9.37 o 
   3  15   1     2169.48     2123.79    116.75 o 
   4  15   1     1972.54     1896.25     28.96 o 
   5  15   1       10.94       11.31      9.47 o 
   6  15   1      375.09      343.06     17.13 o 
   7  15   1     1142.38     1180.41     28.41 o 
   8  15   1       15.46       30.76     19.01 o 
   9  15   1      163.38      176.30      8.69 o 
   1  16   1     3480.18     3507.75     42.97 o 
   2  16   1      125.12      102.82      6.15 o 
   3  16   1       67.23       71.34      4.67 o 
   4  16   1       28.91       32.72      5.88 o 
   5  16   1     2807.78     2714.94     88.20 o 
   6  16   1      100.09       94.27      8.23 o 
   7  16   1      833.41      771.42     24.14 o 
   8  16   1        0.85       11.26     11.48 o 
   9  16   1      694.04      625.35     37.51 o 
   0  17   1     4150.14     4079.14     99.51 o 
   1  17   1      961.62      923.86     40.52 o 
   2  17   1      929.42      907.08     49.56 o 
   3  17   1     1958.44     1952.06     29.57 o 
   4  17   1     2169.29     2202.31     94.23 o 
   5  17   1       17.81       17.96     10.82 o 
   6  17   1     1355.58     1397.71     29.44 o 
   7  17   1      672.94      613.00     22.19 o 
   8  17   1        8.15       17.31     13.12 o 
   1  18   1      978.58      935.32     27.18 o 
   2  18   1     2860.35     2785.86     34.76 o 
   3  18   1       46.91       35.39      6.44 o 
   4  18   1     1295.48     1315.73     39.00 o 
   5  18   1     1492.15     1507.33     30.04 o 
   6  18   1      242.95      213.30     14.19 o 
   7  18   1        0.39      -12.41     12.41 o 
   8  18   1     1487.21     1493.67     44.08 o 
   0  19   1      196.49      192.69      9.54 o 
   1  19   1     2115.97     2021.51     45.34 o 
   2  19   1       40.65       26.56      9.93 o 
   3  19   1     2562.49     2399.95    102.13 o 
   4  19   1       67.72       70.27     15.47 o 
   5  19   1        6.54        0.79     22.30 o 
   6  19   1      113.69      116.34      7.40 o 
   7  19   1      832.55      822.43     26.68 o 
   8  19   1        4.67       -8.46     14.35 o 
   1  20   1     1324.46     1304.05     55.25 o 
   2  20   1     1115.82     1078.70     24.49 o 
   3  20   1      360.28      389.13     18.35 o 
   4  20   1      907.65      908.17     24.54 o 
   5  20   1      785.30      779.64     45.32 o 
   6  20   1      225.46      237.97     12.69 o 
   7  20   1       48.99       42.47     13.73 o 
   0  21   1     2713.97     2721.26     37.39 o 
   1  21   1      107.97      115.67     23.91 o 
   2  21   1      701.88      732.49     21.60 o 
   3  21   1      291.73      352.47     48.79 o 
   4  21   1     2141.55     2047.23     36.63 o 
   5  21   1        0.91        1.55     33.12 o 
   6  21   1     1138.46     1202.17     53.46 o 
   7  21   1      127.43      148.63     14.49 o 
   1  22   1     1625.89     1628.60     31.23 o 
   2  22   1       22.10       15.29     11.48 o 
   3  22   1      277.16      277.02     13.46 o 
   4  22   1       34.72       24.00     12.31 o 
   5  22   1     1040.75     1033.41     29.27 o 
   6  22   1       26.24       46.21      9.02 o 
   0  23   1      505.18      437.02     19.13 o 
   1  23   1       96.80       79.84     17.20 o 
   2  23   1      154.26      132.41      8.47 o 
   3  23   1      767.20      732.25     24.18 o 
   4  23   1      539.49      519.31     21.38 o 
   5  23   1       98.94       72.84      7.00 o 
   1  24   1        1.21       -8.34      8.34 o 
   2  24   1     1906.75     1902.87     71.97 o 
   3  24   1        0.01       -9.04     12.89 o 
   4  24   1      498.13      480.08     21.53 o 
   0  25   1      321.48      293.00     14.18 o 
   1  25   1      793.79      828.08     18.02 o 
   2  25   1       15.44      -14.69     14.69 o 
   3  25   1     1194.53     1194.51     31.55 o 
   1  26   1      522.30      470.13     16.23 o 
   2  26   1      451.63      438.42     42.14 o 
   0   0   2    31059.50    36049.41    995.00 o 
   2   0   2        3.94       31.02     11.38 o 
   4   0   2    34112.73    33447.21    952.88 o 
   6   0   2     7130.24     6681.17    185.69 o 
   8   0   2     1082.56     1051.03     65.45 o 
  10   0   2      272.62      256.40     13.86 o 
   1   1   2     2298.70     2091.28     11.76 o 
   2   1   2     2188.34     2372.92     24.80 o 
   3   1   2       37.82       44.99     15.84 o 
   4   1   2    11727.11    11784.44    163.53 o 
   5   1   2    32594.70    31787.30    386.03 o 
   6   1   2     1463.85     1467.43     29.67 o 
   7   1   2      414.31      431.29     11.72 o 
   8   1   2      642.77      649.79     23.36 o 
   9   1   2     1251.79     1274.56     24.47 o 
  10   1   2       30.39       15.05      6.44 o 
  11   1   2      127.33      133.78      5.80 o 
   0   2   2     4712.14     5135.05     23.73 o 
   1   2   2      356.53      338.89     10.02 o 
   2   2   2     6795.33     7092.67    143.36 o 
   3   2   2    24264.09    23860.75     72.57 o 
   4   2   2     1425.29     1351.09     51.93 o 
   5   2   2      252.06      283.93     12.02 o 
   6   2   2      842.79      872.90     24.85 o 
   7   2   2     5038.38     4985.11     87.06 o 
   8   2   2     1420.29     1398.23     29.32 o 
   9   2   2      702.43      685.64     39.64 o 
  10   2   2      316.33      299.69     14.98 o 
  11   2   2        1.42       24.66     12.39 o 
   1   3   2    13162.07    13661.99    182.79 o 
   2   3   2    10247.59    10349.53    200.63 o 
   3   3   2      403.80      406.95     25.64 o 
   4   3   2    10847.49    10950.06    418.89 o 
   5   3   2     2121.52     1987.02     76.15 o 
   6   3   2     2607.31     2490.61     69.81 o 
   7   3   2     1885.46     1862.29     43.66 o 
   8   3   2     5662.46     5416.46     54.57 o 
   9   3   2      190.02      173.44     10.01 o 
  10   3   2       13.25       14.08     12.93 o 
  11   3   2       18.14       36.50      8.74 o 
   0   4   2     2300.56     2423.78     64.58 o 
   1   4   2    51473.41    53159.41   1858.12 o 
   2   4   2    17003.74    17868.85    395.00 o 
   3   4   2     7800.17     7547.23    162.08 o 
   4   4   2      748.71      793.11     32.54 o 
   5   4   2     3420.76     3518.67     33.66 o 
   6   4   2     3609.77     3489.60     84.88 o 
   7   4   2      393.95      409.01     33.42 o 
   8   4   2     1792.14     1737.80     44.07 o 
   9   4   2     1033.02      955.42     31.40 o 
  10   4   2      453.49      450.55     21.89 o 
  11   4   2      451.72      506.65     24.77 o 
   1   5   2    26693.68    26078.22   1157.18 o 
   2   5   2     4956.42     5082.52    228.13 o 
   3   5   2      797.86      784.34     58.90 o 
   4   5   2       28.82       31.73      9.18 o 
   5   5   2     1604.64     1742.57     43.01 o 
   6   5   2        3.99       14.26     13.67 o 
   7   5   2      291.65      308.10     14.88 o 
   8   5   2     1037.33     1050.62     41.22 o 
   9   5   2      595.34      630.86     29.42 o 
  10   5   2       67.50       76.72     12.23 o 
  11   5   2     1506.73     1486.94     62.14 o 
   0   6   2    56365.62    56692.20   4659.07 o 
   1   6   2       18.08       66.95     37.71 o 
   2   6   2      635.00      713.20     29.04 o 
   3   6   2     5469.16     5651.29    119.46 o 
   4   6   2      262.43      260.24     13.37 o 
   5   6   2        5.47        9.84      6.34 o 
   6   6   2     2503.10     2600.52    114.47 o 
   7   6   2     2179.98     2206.86     94.59 o 
   8   6   2       17.85       13.76     10.77 o 
   9   6   2        2.15       -6.44     11.69 o 
  10   6   2     3336.21     3324.96     51.68 o 
  11   6   2      122.55      166.88     15.87 o 
   1   7   2    14450.25    14079.04     82.85 o 
   2   7   2    39851.30    39306.07   1462.81 o 
   3   7   2      532.92      468.04     11.77 o 
   4   7   2      209.45      227.47     17.34 o 
   5   7   2       64.93       73.61      4.33 o 
   6   7   2      146.26      162.99     25.50 o 
   7   7   2      473.23      464.30     17.69 o 
   8   7   2     2642.94     2550.18     43.29 o 
   9   7   2     1288.54     1341.07     31.00 o 
  10   7   2       76.61       98.78     39.14 o 
  11   7   2      666.45      680.12     28.34 o 
   0   8   2     5662.16     6003.49    179.83 o 
   1   8   2     6572.02     6379.18     54.21 o 
   2   8   2      788.19      723.46     23.24 o 
   3   8   2     8499.22     8542.20    287.46 o 
   4   8   2       67.36       68.03      3.84 o 
   5   8   2      207.53      226.01     11.25 o 
   6   8   2      200.98      209.74     26.21 o 
   7   8   2     2898.02     2874.40    124.06 o 
   8   8   2      920.61      876.32     25.18 o 
   9   8   2     1691.76     1599.44     34.55 o 
  10   8   2        5.00       13.08     33.24 o 
   1   9   2     1810.32     1832.94     27.45 o 
   2   9   2    12039.04    12447.41    169.08 o 
   3   9   2    10313.53    10075.06    290.92 o 
   4   9   2      229.25      306.28     37.51 o 
   5   9   2       96.36      130.10     14.46 o 
   6   9   2       62.18       64.92      5.22 o 
   7   9   2     1715.74     1646.95     45.61 o 
   8   9   2     1639.68     1624.78     66.40 o 
   9   9   2        8.92       27.79     23.33 o 
  10   9   2      143.67      137.99      8.45 o 
   0  10   2    18214.63    17928.51    388.23 o 
   1  10   2     1612.43     1556.48     28.75 o 
   2  10   2      533.11      546.94     22.50 o 
   3  10   2     4813.79     4897.07    138.45 o 
   4  10   2     6754.17     6947.52    240.33 o 
   5  10   2      410.84      411.22     31.63 o 
   6  10   2     5659.61     5857.21     52.38 o 
   7  10   2     2275.70     2296.27     72.08 o 
   8  10   2        0.81        8.58     25.12 o 
   9  10   2        0.43       10.95     12.92 o 
  10  10   2     1649.83     1642.05     46.20 o 
   1  11   2     8059.59     7933.17    101.34 o 
   2  11   2      333.52      393.43     30.03 o 
   3  11   2     5363.22     5145.44    180.77 o 
   4  11   2      197.82      222.75     11.32 o 
   5  11   2    11244.37    11074.64    476.45 o 
   6  11   2      520.65      503.59     18.43 o 
   7  11   2      398.21      417.49     27.04 o 
   8  11   2      271.12      247.79     13.18 o 
   9  11   2      644.62      648.81     24.90 o 
  10  11   2       14.72      -12.97     15.68 o 
   0  12   2     2240.14     2099.49     98.11 o 
   1  12   2     2217.95     2144.94     19.34 o 
   2  12   2     2738.36     2778.20    119.82 o 
   3  12   2     1383.73     1355.34     38.36 o 
   4  12   2     2638.28     2605.04    154.23 o 
   5  12   2      107.73      133.28     23.94 o 
   6  12   2     7560.26     7482.59    166.32 o 
   7  12   2      288.44      255.18     13.11 o 
   8  12   2      600.94      608.01     22.38 o 
   9  12   2      962.80      948.09     48.05 o 
  10  12   2      125.21      133.36      8.69 o 
   1  13   2      217.13      212.36      7.41 o 
   2  13   2     3174.88     3238.15    142.03 o 
   3  13   2       34.52       37.97     13.40 o 
   4  13   2     5155.02     5318.16    248.55 o 
   5  13   2     1731.43     1736.73     78.71 o 
   6  13   2     1548.10     1629.07     85.19 o 
   7  13   2        0.02       -0.83     10.75 o 
   8  13   2     1970.36     1931.82     37.37 o 
   9  13   2      143.03      149.64      8.57 o 
   0  14   2     3607.90     3715.30     74.22 o 
   1  14   2      709.36      671.47     11.00 o 
   2  14   2      405.17      419.47     35.19 o 
   3  14   2    13253.43    13037.33    384.37 o 
   4  14   2       11.96       18.86      9.75 o 
   5  14   2      125.33      112.28      6.53 o 
   6  14   2        2.39       19.95     10.42 o 
   7  14   2     3997.20     4068.79     58.66 o 
   8  14   2       52.04       49.06      7.41 o 
   9  14   2       61.31       70.35      8.82 o 
   1  15   2     2137.10     2096.66     53.09 o 
   2  15   2     4396.10     4419.25    178.66 o 
   3  15   2     2715.59     2669.05     33.72 o 
   4  15   2      993.64     1045.82     26.99 o 
   5  15   2     5375.37     5437.77    350.24 o 
   6  15   2     1818.15     1838.26     61.16 o 
   7  15   2        7.19        0.32     14.72 o 
   8  15   2      267.54      298.47     15.30 o 
   9  15   2      578.04      560.25     24.46 o 
   0  16   2     3913.00     3876.25     98.18 o 
   1  16   2        9.90      -13.04     13.04 o 
   2  16   2     2741.06     2729.16    139.40 o 
   3  16   2       50.89       57.48      4.53 o 
   4  16   2      799.77      825.24     21.46 o 
   5  16   2       33.27       20.72     12.00 o 
   6  16   2     1428.70     1348.96     29.60 o 
   7  16   2       13.53       12.36     11.01 o 
   8  16   2      112.48      126.96      8.11 o 
   9  16   2      110.20      131.33      9.90 o 
   1  17   2     3565.84     3480.87     38.14 o 
   2  17   2      167.15      188.39      9.74 o 
   3  17   2       42.74       58.35     17.48 o 
   4  17   2     2696.71     2780.08    114.76 o 
   5  17   2     1831.87     1856.93    117.72 o 
   6  17   2     1240.13     1299.84     33.96 o 
   7  17   2       71.62       62.78     13.92 o 
   8  17   2      178.30      184.20      9.96 o 
   0  18   2    12091.12    11677.65     70.37 o 
   1  18   2      834.34      757.29     14.45 o 
   2  18   2       57.43       59.00      5.60 o 
   3  18   2     4674.90     4748.07    170.22 o 
   4  18   2      632.12      620.91     21.01 o 
   5  18   2      122.59      112.99      6.42 o 
   6  18   2        9.54        0.05     11.11 o 
   7  18   2      914.38      939.64     27.34 o 
   8  18   2        6.05        3.70     22.93 o 
   1  19   2      491.89      466.17     12.44 o 
   2  19   2     2967.02     2799.00     82.18 o 
   3  19   2      195.43      161.91      8.76 o 
   4  19   2      908.04      878.36     51.34 o 
   5  19   2      376.57      320.69     17.43 o 
   6  19   2      192.72      200.80     14.52 o 
   7  19   2       46.01       45.20      8.06 o 
   0  20   2     1141.22     1097.31     24.83 o 
   1  20   2     2373.09     2365.08     26.34 o 
   2  20   2        6.85       18.38     14.91 o 
   3  20   2      443.47      467.86     18.89 o 
   4  20   2     1324.88     1360.69     29.39 o 
   5  20   2        4.99        4.35     11.95 o 
   6  20   2      639.90      695.46     62.11 o 
   7  20   2       16.06       16.54     12.24 o 
   1  21   2     1926.82     1932.26     40.24 o 
   2  21   2      176.78      181.85     15.51 o 
   3  21   2     1677.19     1697.12     42.02 o 
   4  21   2       18.08       31.85     17.04 o 
   5  21   2     1193.32     1241.52     42.32 o 
   6  21   2       30.65       22.94     13.23 o 
   0  22   2     4506.25     4299.10     49.23 o 
   1  22   2       11.46       -8.98      8.98 o 
   2  22   2      114.39       88.39     15.14 o 
   3  22   2       12.93        8.34     19.94 o 
   4  22   2     1222.72     1287.70     76.94 o 
   5  22   2       19.93       12.42     12.11 o 
   6  22   2      789.82      880.52     47.21 o 
   1  23   2      175.59      177.02      7.37 o 
   2  23   2     1387.81     1468.08     31.59 o 
   3  23   2       74.77       90.79     30.10 o 
   4  23   2        1.52      -11.89     11.89 o 
   5  23   2      778.37      800.82     27.02 o 
   0  24   2       70.10       64.07      9.85 o 
   1  24   2     1030.81     1040.34     19.90 o 
   2  24   2        1.00      -69.02     79.41 o 
   3  24   2     1073.57     1089.24     29.85 o 
   4  24   2       68.48       69.76      6.36 o 
   1  25   2      694.78      637.54     23.38 o 
   2  25   2     1046.55     1113.78     56.87 o 
   3  25   2      233.54      233.85     26.18 o 
   0  26   2      863.30      850.94     26.64 o 
   1   0   3    10474.10    10110.56     52.76 o 
   3   0   3      157.73      158.38      7.67 o 
   5   0   3    12581.59    11841.00    173.87 o 
   7   0   3      197.80      179.76     10.10 o 
   9   0   3     2635.35     2616.42     59.99 o 
  11   0   3      324.03      330.15     26.36 o 
   0   1   3    25937.94    27030.43    152.89 o 
   1   1   3      503.69      449.52      4.63 o 
   2   1   3     4776.05     4814.88     45.90 o 
   3   1   3      963.10      959.90     11.12 o 
   4   1   3    11638.47    11812.05    108.11 o 
   5   1   3       36.87       88.19     41.06 o 
   6   1   3     1781.34     1773.19     21.44 o 
   7   1   3      255.87      254.75     10.33 o 
   8   1   3      248.02      266.85      9.34 o 
   9   1   3      294.84      313.72     16.82 o 
  10   1   3      834.13      881.79     28.02 o 
  11   1   3        1.38       -6.25     17.01 o 
   1   2   3      645.95      695.53      8.07 o 
   2   2   3    12531.76    12766.22    190.16 o 
   3   2   3      770.63      776.36     30.08 o 
   4   2   3     6377.50     6755.01    142.20 o 
   5   2   3      254.73      299.46     17.27 o 
   6   2   3     1643.39     1531.76     67.06 o 
   7   2   3     1445.32     1396.29     27.27 o 
   8   2   3     2607.73     2521.26     38.97 o 
   9   2   3      480.11      488.93     30.30 o 
  10   2   3      179.12      196.25     17.17 o 
  11   2   3      258.06      270.73     20.25 o 
   0   3   3      549.55      557.49     10.42 o 
   1   3   3     7348.45     7168.73     77.39 o 
   2   3   3     1499.93     1640.72     19.03 o 
   3   3   3    12207.34    12427.52    115.20 o 
   4   3   3     2030.59     2073.70     72.40 o 
   5   3   3       19.93       75.52     35.84 o 
   6   3   3     1601.86     1577.14     26.51 o 
   7   3   3     4644.50     4453.46     88.85 o 
   8   3   3      311.07      288.03     14.38 o 
   9   3   3      712.30      694.45     32.88 o 
  10   3   3       79.91      109.96      9.71 o 
  11   3   3      165.43      197.16     13.17 o 
   1   4   3     1893.68     1831.28     34.69 o 
   2   4   3    13257.73    13530.89    177.18 o 
   3   4   3      310.61      312.12     10.55 o 
   4   4   3     1865.25     1789.88     23.89 o 
   5   4   3     3033.54     3020.01    133.15 o 
   6   4   3     2510.79     2568.23     59.21 o 
   7   4   3      627.46      616.32     41.32 o 
   8   4   3     1647.13     1604.93     76.72 o 
   9   4   3      219.09      220.65     16.17 o 
  10   4   3      210.63      246.83     18.12 o 
   0   5   3     9291.96     9915.70    105.97 o 
   1   5   3     3368.31     3513.30     45.49 o 
   2   5   3      834.46      830.17     22.64 o 
   3   5   3     1105.92     1176.71     18.50 o 
   4   5   3     5108.79     5413.82     42.59 o 
   5   5   3       57.30       50.46      4.06 o 
   6   5   3     3410.45     3311.09     40.34 o 
   7   5   3      256.43      243.54     12.55 o 
   8   5   3        2.63       26.25     16.08 o 
   9   5   3       74.06       77.27      8.84 o 
  10   5   3     1120.95     1111.96     44.01 o 
   1   6   3     8049.06     8017.24     85.24 o 
   2   6   3     9193.63     9523.07     93.07 o 
   3   6   3     1091.94     1037.85     51.20 o 
   4   6   3      148.30      156.07      7.69 o 
   5   6   3     4369.83     4436.83    127.85 o 
   6   6   3     2337.86     2227.32     31.99 o 
   7   6   3     2786.33     2787.83     38.56 o 
   8   6   3        0.96       16.74     23.48 o 
   9   6   3      968.84      833.28     36.77 o 
  10   6   3        2.19        5.21     19.79 o 
   0   7   3     4286.80     4265.76    115.77 o 
   1   7   3     4948.54     5189.56     80.96 o 
   2   7   3      568.60      580.16     21.51 o 
   3   7   3     8097.08     8500.98    130.96 o 
   4   7   3     4117.39     4161.07     44.31 o 
   5   7   3      484.46      486.33     25.07 o 
   6   7   3     1615.08     1580.94     28.14 o 
   7   7   3     4810.18     4749.67    153.71 o 
   8   7   3      273.22      280.47     15.32 o 
   9   7   3      701.41      641.82     34.53 o 
  10   7   3      319.27      352.19     23.51 o 
   1   8   3      251.03      293.83      7.00 o 
   2   8   3    12921.35    13160.81    179.24 o 
   3   8   3     1212.50     1189.03     20.03 o 
   4   8   3     1225.23     1222.63     35.60 o 
   5   8   3      470.90      492.28     28.94 o 
   6   8   3      974.43     1061.71     32.13 o 
   7   8   3      275.96      251.14     31.72 o 
   8   8   3     1633.07     1637.26    108.33 o 
   9   8   3       66.52       84.72      8.87 o 
  10   8   3       68.86       90.22      9.67 o 
   0   9   3     2604.87     2581.98     89.69 o 
   1   9   3     1500.90     1550.56     44.27 o 
   2   9   3      101.05      120.71      9.80 o 
   3   9   3     2288.74     2352.26     43.49 o 
   4   9   3      192.09      206.77     14.68 o 
   5   9   3     1027.29     1052.27     49.74 o 
   6   9   3      680.12      721.95     19.93 o 
   7   9   3     1929.98     1937.68    101.46 o 
   8   9   3        0.51       -8.30     11.04 o 
   9   9   3      975.50      885.77     39.77 o 
  10   9   3      507.37      530.28     33.36 o 
   1  10   3    10704.95    10736.46     60.20 o 
   2  10   3     1604.52     1588.01     22.54 o 
   3  10   3     1231.68     1290.02     21.85 o 
   4  10   3      864.24      840.50     19.56 o 
   5  10   3     5703.05     5728.90     49.80 o 
   6  10   3      168.06      184.59      9.14 o 
   7  10   3      103.15      103.39      5.96 o 
   8  10   3      294.65      307.56     15.65 o 
   9  10   3     1059.83     1088.01     41.91 o 
  10  10   3      184.78      168.49     13.23 o 
   0  11   3    17128.06    16958.93     70.92 o 
   1  11   3      751.29      774.10     21.11 o 
   2  11   3     2124.58     2282.20     32.65 o 
   3  11   3        3.28        8.02      7.18 o 
   4  11   3     7000.81     7223.98    111.04 o 
   5  11   3       19.39       35.38      6.59 o 
   6  11   3     2963.97     2970.83    108.36 o 
   7  11   3       80.10       86.19     12.21 o 
   8  11   3      516.30      548.26     22.15 o 
   9  11   3      220.14      210.32     12.29 o 
  10  11   3     1113.09     1177.60     47.03 o 
   1  12   3     2834.00     2864.20     76.41 o 
   2  12   3     1322.39     1409.86     36.29 o 
   3  12   3      287.38      266.56     12.43 o 
   4  12   3     1386.35     1444.11     82.62 o 
   5  12   3     1782.83     1806.74     90.64 o 
   6  12   3       88.58       86.40      7.67 o 
   7  12   3        8.02       16.77     10.55 o 
   8  12   3      942.87      917.66     27.22 o 
   9  12   3      193.54      193.02     17.25 o 
   0  13   3        3.39        7.46      6.34 o 
   1  13   3      989.36      968.54     18.70 o 
   2  13   3      348.95      399.97     24.07 o 
   3  13   3     3125.90     3213.91     92.39 o 
   4  13   3        3.13       24.47     12.53 o 
   5  13   3      353.64      348.87     15.98 o 
   6  13   3      167.88      148.33      9.35 o 
   7  13   3     1541.64     1537.80     84.26 o 
   8  13   3       14.35       42.82     12.24 o 
   9  13   3      732.18      650.32     36.10 o 
   1  14   3       79.64       95.50      3.92 o 
   2  14   3     7443.32     7519.01    106.89 o 
   3  14   3        0.91        9.49      9.35 o 
   4  14   3     3451.06     3531.11     40.46 o 
   5  14   3      448.39      499.81     18.18 o 
   6  14   3     3060.21     2942.50    145.78 o 
   7  14   3      122.81      119.48      6.97 o 
   8  14   3      899.24      998.42     38.73 o 
   9  14   3      142.01      125.23     11.57 o 
   0  15   3     5337.82     5234.68    158.87 o 
   1  15   3     2124.12     2084.69     33.91 o 
   2  15   3      304.50      315.30     14.24 o 
   3  15   3     2310.60     2386.56     33.00 o 
   4  15   3     3307.73     3289.76     53.15 o 
   5  15   3       26.14        8.61     11.01 o 
   6  15   3      485.41      452.55     24.01 o 
   7  15   3      974.81     1020.83     48.40 o 
   8  15   3        0.09      -14.72     19.68 o 
   1  16   3     1484.60     1452.33     17.77 o 
   2  16   3        6.29       -3.38      8.65 o 
   3  16   3        2.28        2.92      9.22 o 
   4  16   3       11.19       13.47     10.77 o 
   5  16   3     2651.74     2703.63     49.11 o 
   6  16   3        1.63       16.92     12.23 o 
   7  16   3      587.84      557.87     22.54 o 
   8  16   3        1.11       17.76     17.37 o 
   0  17   3     2047.66     2100.83     37.76 o 
   1  17   3       72.57       77.20      6.73 o 
   2  17   3      328.97      344.62     14.71 o 
   3  17   3     1251.14     1276.55     26.34 o 
   4  17   3     1674.21     1721.72     31.24 o 
   5  17   3        0.96       14.81     10.00 o 
   6  17   3      790.01      799.25     24.59 o 
   7  17   3      431.84      483.58     21.68 o 
   8  17   3        0.64      -15.76     20.08 o 
   1  18   3     1134.11     1133.30     17.34 o 
   2  18   3     2501.53     2536.73     36.07 o 
   3  18   3      278.90      287.35     14.47 o 
   4  18   3      814.93      794.86     33.16 o 
   5  18   3     1284.72     1338.52    105.82 o 
   6  18   3      383.05      401.93     31.14 o 
   7  18   3       38.31       77.12     15.82 o 
   0  19   3       50.32       57.31      5.18 o 
   1  19   3     1847.99     1706.65     21.66 o 
   2  19   3      155.41      162.04      8.90 o 
   3  19   3     2168.45     2171.44     35.28 o 
   4  19   3        0.45      -11.01     11.01 o 
   5  19   3        5.61        9.84     17.79 o 
   6  19   3       20.88       13.44     12.49 o 
   7  19   3      748.58      779.50     27.37 o 
   1  20   3     1127.84     1134.90     18.58 o 
   2  20   3      781.28      810.12     25.15 o 
   3  20   3       68.45       74.70      5.84 o 
   4  20   3      346.97      312.43     14.65 o 
   5  20   3      602.95      633.84     22.88 o 
   6  20   3       55.55       60.66      8.62 o 
   0  21   3     2729.48     2842.64     40.33 o 
   1  21   3      189.21      190.37      7.69 o 
   2  21   3      298.20      288.35     16.12 o 
   3  21   3      142.17      154.10     10.62 o 
   4  21   3     1347.07     1331.82     40.50 o 
   5  21   3        2.73       19.05     19.16 o 
   6  21   3      538.06      573.46     24.17 o 
   1  22   3     1455.95     1470.56     22.79 o 
   2  22   3       49.91       65.80     16.92 o 
   3  22   3      202.22      202.61     14.08 o 
   4  22   3        0.79       -2.60     21.54 o 
   5  22   3      591.53      577.77     24.60 o 
   0  23   3      561.07      525.88     33.83 o 
   1  23   3      120.46      111.05      4.89 o 
   2  23   3      169.59      161.71      8.09 o 
   3  23   3      440.67      446.45     21.28 o 
   4  23   3      308.22      274.20     14.77 o 
   1  24   3        4.91       -3.21      8.59 o 
   2  24   3     1732.64     1826.07     49.61 o 
   3  24   3        0.36       -4.79     13.61 o 
   0  25   3      485.65      519.43     22.04 o 
   1  25   3      502.74      523.98     17.37 o 
   0   0   4    89895.47   104154.95    931.60 o 
   2   0   4      568.76      606.59     18.06 o 
   4   0   4     4868.74     4827.14     54.79 o 
   6   0   4       77.10       82.84      6.53 o 
   8   0   4       48.90       38.65      8.33 o 
  10   0   4     2284.19     2367.57     62.63 o 
   1   1   4    14999.33    15645.56     56.41 o 
   2   1   4     2530.25     2460.25     24.06 o 
   3   1   4        7.00       11.74      5.45 o 
   4   1   4        5.84       17.24      6.87 o 
   5   1   4     3347.86     3356.71     35.43 o 
   6   1   4      287.34      327.68     13.93 o 
   7   1   4      156.83      188.05     10.39 o 
   8   1   4     1074.68     1130.49     28.26 o 
   9   1   4     1696.67     1699.54     36.90 o 
  10   1   4       92.46      108.73      8.12 o 
   0   2   4     2809.99     2733.33     34.73 o 
   1   2   4     9631.31     9284.20     71.20 o 
   2   2   4     2164.34     2237.02     32.97 o 
   3   2   4     4935.85     5043.47     51.91 o 
   4   2   4       79.24       87.83      5.72 o 
   5   2   4       30.85       21.18     11.72 o 
   6   2   4      113.61      159.10     11.12 o 
   7   2   4      567.62      557.19     26.78 o 
   8   2   4       24.87       33.93     16.61 o 
   9   2   4     2473.95     2445.21     60.67 o 
  10   2   4      173.33      176.93     12.11 o 
   1   3   4     2083.74     2142.37     66.59 o 
   2   3   4     7364.48     7152.94     58.87 o 
   3   3   4    12286.85    12449.63     82.68 o 
   4   3   4     4616.99     4503.66     53.56 o 
   5   3   4        5.06       15.97     10.32 o 
   6   3   4      978.01     1036.53     32.23 o 
   7   3   4      654.38      658.41     28.89 o 
   8   3   4     3882.16     3784.34     68.11 o 
   9   3   4        0.07       42.63     18.56 o 
  10   3   4        6.91        5.44     20.67 o 
   0   4   4     2988.18     2985.24     36.88 o 
   1   4   4     3112.61     3153.84     45.51 o 
   2   4   4      501.05      522.36     17.88 o 
   3   4   4    11660.51    11680.09     81.08 o 
   4   4   4     2531.07     2361.98     39.93 o 
   5   4   4     1015.37     1057.63     30.44 o 
   6   4   4     3130.46     3198.78     54.47 o 
   7   4   4     2556.63     2557.43     51.91 o 
   8   4   4       31.72       25.90     18.33 o 
   9   4   4        3.62       17.84     15.00 o 
  10   4   4      542.15      577.84     33.99 o 
   1   5   4     1995.55     2101.46     22.87 o 
   2   5   4      105.13      111.02      8.25 o 
   3   5   4     1291.28     1209.15     27.16 o 
   4   5   4     4810.76     4771.32     55.88 o 
   5   5   4     8880.31     9079.22     83.02 o 
   6   5   4     1997.07     1917.93     43.41 o 
   7   5   4      498.98      563.33     27.79 o 
   8   5   4       83.97      103.33      8.39 o 
   9   5   4      140.09      165.77     12.35 o 
  10   5   4       96.94      129.04     11.18 o 
   0   6   4       21.21       28.65      3.59 o 
   1   6   4      695.78      717.08     23.53 o 
   2   6   4     2188.03     2263.34     35.25 o 
   3   6   4     2062.66     2089.19     35.74 o 
   4   6   4     4311.08     4085.87     52.72 o 
   5   6   4        2.80       30.77     14.25 o 
   6   6   4     8661.42     8773.43     90.23 o 
   7   6   4     1109.34     1093.66     35.87 o 
   8   6   4      177.41      208.00     17.71 o 
   9   6   4       37.60       44.62      8.78 o 
  10   6   4      286.64      246.93     16.88 o 
   1   7   4      209.59      178.41     13.17 o 
   2   7   4     8405.39     8395.35     68.42 o 
   3   7   4      131.04      127.14      8.45 o 
   4   7   4     2871.22     2893.34     45.38 o 
   5   7   4     7006.68     6904.72     75.00 o 
   6   7   4     1985.74     2016.66     44.58 o 
   7   7   4      135.63      126.97      9.38 o 
   8   7   4     1185.29     1082.29     38.35 o 
   9   7   4      195.62      219.75     18.96 o 
  10   7   4        2.09       26.50     17.82 o 
   0   8   4     1179.17     1139.08     26.05 o 
   1   8   4      480.65      478.73     22.71 o 
   2   8   4     1765.73     1811.33     33.58 o 
   3   8   4    12724.61    12793.95     91.19 o 
   4   8   4     1877.39     1862.64     37.89 o 
   5   8   4      170.76      187.49     14.69 o 
   6   8   4        0.49       25.17     15.39 o 
   7   8   4     5348.51     5434.86     77.95 o 
   8   8   4        0.46        3.28     15.48 o 
   9   8   4       35.06       22.37     19.01 o 
  10   8   4        0.11       15.54     18.25 o 
   1   9   4     1868.86     1908.27     23.96 o 
   2   9   4     4554.36     4864.90     55.01 o 
   3   9   4     1081.35     1132.59     29.24 o 
   4   9   4      899.46      911.20     27.95 o 
   5   9   4     1729.41     1729.88     40.16 o 
   6   9   4      446.77      417.72     24.89 o 
   7   9   4      189.96      175.88     15.37 o 
   8   9   4      687.37      723.74     33.58 o 
   9   9   4      200.87      223.92     17.52 o 
   0  10   4     7019.29     7240.22     67.02 o 
   1  10   4      855.81      804.65     18.78 o 
   2  10   4     4792.70     4873.10     56.35 o 
   3  10   4      703.71      756.64     24.59 o 
   4  10   4     2187.36     2067.87     41.27 o 
   5  10   4       30.26       15.78     13.83 o 
   6  10   4     2452.37     2654.15     52.83 o 
   7  10   4      159.38      141.45     10.07 o 
   8  10   4      990.84     1030.31     38.88 o 
   9  10   4      428.04      438.76     30.61 o 
   1  11   4    13353.71    13339.25     67.08 o 
   2  11   4      858.32      816.43     25.66 o 
   3  11   4     1321.73     1303.31     32.27 o 
   4  11   4     2508.48     2370.12     45.01 o 
   5  11   4     2563.09     2543.86     49.58 o 
   6  11   4      479.89      471.96     26.38 o 
   7  11   4        3.42       28.92     15.52 o 
   8  11   4        1.74      -17.88     17.88 o 
   9  11   4      630.48      666.01     35.27 o 
   0  12   4     6847.38     7041.15     69.81 o 
   1  12   4       89.52       97.63      6.17 o 
   2  12   4      291.06      276.38     17.84 o 
   3  12   4     2163.86     2095.52     42.05 o 
   4  12   4       30.11       42.67      6.20 o 
   5  12   4       41.26       43.06      6.73 o 
   6  12   4      650.99      698.70     30.24 o 
   7  12   4      373.91      390.03     26.11 o 
   8  12   4       12.13       37.11     17.39 o 
   9  12   4      283.10      306.57     23.40 o 
   1  13   4     1555.95     1521.82     24.68 o 
   2  13   4     5162.73     5327.02     64.54 o 
   3  13   4      226.55      227.09     14.62 o 
   4  13   4      350.91      361.81     21.33 o 
   5  13   4      652.27      648.81     28.56 o 
   6  13   4       68.65       69.74      8.09 o 
   7  13   4       71.78       66.70      8.60 o 
   8  13   4     1444.28     1370.47     46.58 o 
   0  14   4      526.94      529.36     24.32 o 
   1  14   4     7196.34     6913.58    113.90 o 
   2  14   4      279.73      288.04     20.10 o 
   3  14   4     3666.72     3546.78     56.57 o 
   4  14   4      901.75      860.52     29.69 o 
   5  14   4      193.85      190.86     15.72 o 
   6  14   4       68.69       84.45      7.98 o 
   7  14   4      702.05      665.00     33.97 o 
   8  14   4       74.11       92.25     10.24 o 
   1  15   4     1044.86     1012.22     22.55 o 
   2  15   4     3968.93     3951.71     59.34 o 
   3  15   4      914.21      922.89     31.57 o 
   4  15   4       64.81       67.95      6.94 o 
   5  15   4     1342.83     1282.19     39.72 o 
   6  15   4      242.61      205.28     13.99 o 
   7  15   4      733.22      750.06     35.39 o 
   8  15   4      541.13      549.37     35.45 o 
   0  16   4     4855.52     4846.64     66.91 o 
   1  16   4      927.02      874.82     21.70 o 
   2  16   4      312.80      329.50     21.06 o 
   3  16   4       29.76        6.01     12.99 o 
   4  16   4      857.01      877.58     31.99 o 
   5  16   4      145.50      152.95     12.39 o 
   6  16   4     1236.29     1209.69     42.15 o 
   7  16   4      146.93      116.41     12.70 o 
   1  17   4      536.63      523.43     18.35 o 
   2  17   4     1739.53     1743.11     42.94 o 
   3  17   4      143.28      130.09     11.16 o 
   4  17   4       11.36       23.13     14.35 o 
   5  17   4     2440.95     2485.40     56.57 o 
   6  17   4        0.93      -13.84     17.84 o 
   7  17   4      365.24      335.99     26.39 o 
   0  18   4      458.35      460.89     24.87 o 
   1  18   4     1997.11     1997.51     67.85 o 
   2  18   4       54.00       32.06     16.77 o 
   3  18   4     1551.70     1560.63     42.70 o 
   4  18   4     1514.35     1428.30     43.14 o 
   5  18   4       35.97        1.09     18.97 o 
   6  18   4      646.02      686.47     34.92 o 
   7  18   4      448.82      400.59     31.58 o 
   1  19   4      177.57      196.06     15.57 o 
   2  19   4      774.72      766.13     30.77 o 
   3  19   4        4.66       -4.04     17.16 o 
   4  19   4     1791.20     1750.93     48.45 o 
   5  19   4      555.38      568.06     31.06 o 
   6  19   4      415.01      384.50     29.36 o 
   0  20   4     1995.64     2092.75     50.52 o 
   1  20   4        0.87       -9.86      9.86 o 
   2  20   4      210.01      222.31     17.25 o 
   3  20   4     1295.73     1244.98     42.25 o 
   4  20   4      114.04      166.07     11.74 o 
   5  20   4        2.70       13.34     18.29 o 
   6  20   4      305.93      278.12     23.28 o 
   1  21   4     1480.51     1533.59     88.69 o 
   2  21   4        1.35        7.60     15.31 o 
   3  21   4       15.15       16.85     15.89 o 
   4  21   4      311.93      300.18     23.53 o 
   5  21   4     1694.04     1821.70     53.04 o 
   0  22   4     1151.18     1151.46     41.04 o 
   1  22   4       87.46       83.51     14.21 o 
   2  22   4      752.39      771.09     35.36 o 
   3  22   4       42.94       42.59     18.10 o 
   4  22   4      614.86      574.88     33.55 o 
   1  23   4      515.84      525.71     22.35 o 
   2  23   4      118.86       99.73     10.77 o 
   3  23   4        6.28       -8.72     19.99 o 
   0  24   4      575.80      599.86     33.62 o 
   1  24   4      124.01      136.98     22.52 o 
   1   0   5     8582.41     8154.67     74.18 o 
   3   0   5     2578.23     2456.61     40.83 o 
   5   0   5     6871.24     7054.59     77.21 o 
   7   0   5      746.70      677.69     31.03 o 
   9   0   5     1874.93     1802.18     54.82 o 
   0   1   5     6509.08     6385.13     42.98 o 
   1   1   5     2287.35     2333.89     18.83 o 
   2   1   5      205.50      234.00     18.07 o 
   3   1   5      600.67      643.18     15.85 o 
   4   1   5     4219.72     3997.01     38.88 o 
   5   1   5       68.87       92.73      5.53 o 
   6   1   5     1661.11     1644.12     46.87 o 
   7   1   5      267.09      294.01     16.53 o 
   8   1   5       10.43       10.31     13.45 o 
   9   1   5      423.95      420.97     22.23 o 
   1   2   5        1.97       12.16      6.72 o 
   2   2   5     3416.92     3313.04     44.78 o 
   3   2   5       55.21       60.58      5.54 o 
   4   2   5     1349.37     1432.84     33.86 o 
   5   2   5      654.54      728.75     26.61 o 
   6   2   5       39.90       20.59     15.58 o 
   7   2   5      476.93      489.50     27.28 o 
   8   2   5     2110.62     2076.84     53.77 o 
   9   2   5       46.73       54.53     20.17 o 
   0   3   5     1330.60     1253.07     27.99 o 
   1   3   5     4948.21     4819.42     38.10 o 
   2   3   5       68.44       69.77      5.70 o 
   3   3   5     6806.25     6618.41     66.82 o 
   4   3   5        0.24       19.17      5.11 o 
   5   3   5        8.72        1.52     13.18 o 
   6   3   5      231.09      213.23     15.53 o 
   7   3   5     2511.32     2497.17     54.76 o 
   8   3   5      104.67      117.48     11.31 o 
   9   3   5      316.56      321.14     22.56 o 
   1   4   5     4293.57     4039.95     48.23 o 
   2   4   5     5291.70     5019.46     56.60 o 
   3   4   5      336.08      329.14     17.53 o 
   4   4   5     2562.70     2551.05     44.92 o 
   5   4   5      844.99      829.72     29.03 o 
   6   4   5     2456.55     2271.63     49.42 o 
   7   4   5      314.36      289.24     20.02 o 
   8   4   5      791.88      805.49     37.30 o 
   9   4   5      425.23      450.67     30.14 o 
   0   5   5     4514.33     4488.01     52.38 o 
   1   5   5       63.76       80.36      4.69 o 
   2   5   5     2082.68     2032.14     37.03 o 
   3   5   5      824.54      715.35     23.95 o 
   4   5   5     1474.78     1395.39     34.64 o 
   5   5   5      118.47      138.46     11.90 o 
   6   5   5     1930.46     2017.74     45.95 o 
   7   5   5       79.01       69.82      8.76 o 
   8   5   5       11.99       16.98     16.98 o 
   9   5   5        3.11       10.28     17.32 o 
   1   6   5     4120.79     4008.75     69.01 o 
   2   6   5     2905.49     2848.53     44.59 o 
   3   6   5       16.68       11.64     11.00 o 
   4   6   5      123.43      149.70     12.39 o 
   5   6   5     2553.76     2454.58     48.50 o 
   6   6   5      695.65      700.24     29.85 o 
   7   6   5      163.55      185.15     13.19 o 
   8   6   5       44.32       41.21     18.80 o 
   9   6   5      268.06      253.55     19.08 o 
   0   7   5     2332.47     2223.07     38.73 o 
   1   7   5     1319.16     1286.73     21.42 o 
   2   7   5     1608.10     1541.01     33.76 o 
   3   7   5     5010.55     5043.97     61.34 o 
   4   7   5     1933.50     1746.96     39.43 o 
   5   7   5        1.35      -13.61     13.61 o 
   6   7   5      579.29      576.67     27.21 o 
   7   7   5     2195.83     2218.78     52.80 o 
   8   7   5      297.29      340.18     26.03 o 
   9   7   5       78.73       90.07     10.08 o 
   1   8   5      740.85      740.46     17.42 o 
   2   8   5     4693.13     4736.28     58.32 o 
   3   8   5      150.65      193.43     13.17 o 
   4   8   5     2309.54     2265.95     44.18 o 
   5   8   5       44.18       61.45      6.71 o 
   6   8   5     1183.49     1033.16     35.64 o 
   7   8   5       83.04       90.87      9.23 o 
   8   8   5      821.29      804.44     37.22 o 
   9   8   5      125.32      139.66     13.50 o 
   0   9   5      105.14       82.94      6.73 o 
   1   9   5      800.06      807.48     18.95 o 
   2   9   5      449.83      457.32     21.52 o 
   3   9   5     2052.72     2004.33     41.30 o 
   4   9   5      769.99      774.30     27.52 o 
   5   9   5      236.22      283.52     20.43 o 
   6   9   5     1006.46     1066.67     37.15 o 
   7   9   5      974.85      960.43     38.78 o 
   8   9   5        0.08       10.82     17.02 o 
   9   9   5      486.73      511.33     33.13 o 
   1  10   5     3796.17     3792.95     38.33 o 
   2  10   5      777.02      751.36     25.66 o 
   3  10   5     1072.58     1028.88     30.95 o 
   4  10   5       40.43       49.57      6.57 o 
   5  10   5     4887.47     4917.56     70.67 o 
   6  10   5        0.57       15.42      7.25 o 
   7  10   5        0.84       15.33     16.15 o 
   8  10   5      218.10      174.20     16.08 o 
   0  11   5     5078.25     5144.18     63.99 o 
   1  11   5        0.99       16.64      8.96 o 
   2  11   5      350.88      363.00     21.06 o 
   3  11   5       64.66       67.17      6.92 o 
   4  11   5     3450.04     3389.11     56.97 o 
   5  11   5       48.15       24.55     16.91 o 
   6  11   5     1830.60     1869.86     46.82 o 
   7  11   5       39.28        6.73     16.71 o 
   8  11   5       93.33       89.64     11.47 o 
   1  12   5     1688.40     1768.36     41.53 o 
   2  12   5      274.44      285.41     20.06 o 
   3  12   5      888.63      880.62     30.46 o 
   4  12   5      964.09      933.99     33.02 o 
   5  12   5      935.02      910.63     34.13 o 
   6  12   5       37.88       27.01     17.14 o 
   7  12   5      348.29      385.73     26.48 o 
   8  12   5      437.52      445.42     30.53 o 
   0  13   5       64.02       60.30      6.65 o 
   1  13   5     1805.85     1710.98     28.73 o 
   2  13   5       56.59       56.25      6.87 o 
   3  13   5     2012.87     1982.52     44.88 o 
   4  13   5        2.18       11.70     13.45 o 
   5  13   5      103.01      101.99      9.19 o 
   6  13   5      171.07      191.70     13.89 o 
   7  13   5      983.64     1000.59     40.22 o 
   8  13   5       27.89       61.62      9.52 o 
   1  14   5      590.13      631.33     25.78 o 
   2  14   5     3875.85     3624.98     59.95 o 
   3  14   5       11.39        5.30     14.18 o 
   4  14   5      898.76      831.90     32.87 o 
   5  14   5      180.22      185.02     14.22 o 
   6  14   5      751.53      748.94     34.11 o 
   7  14   5       11.53        7.35     18.27 o 
   0  15   5     3250.52     3310.30     57.50 o 
   1  15   5     1252.55     1218.87     26.33 o 
   2  15   5       67.36       69.90      7.49 o 
   3  15   5      815.59      742.39     30.66 o 
   4  15   5      446.97      412.55     26.69 o 
   5  15   5        0.09      -16.15     16.15 o 
   6  15   5      196.90      200.84     15.69 o 
   7  15   5      541.88      523.91     33.31 o 
   1  16   5     1666.27     1712.83     56.50 o 
   2  16   5       19.55        8.39     14.53 o 
   3  16   5       36.34       41.60      7.16 o 
   4  16   5       21.14       31.81     16.52 o 
   5  16   5      761.11      761.17     35.12 o 
   6  16   5       72.06       76.41      9.40 o 
   7  16   5      430.97      393.72     31.17 o 
   0  17   5     1887.92     1980.94     47.99 o 
   1  17   5      630.86      666.22     21.74 o 
   2  17   5      431.42      391.73     25.63 o 
   3  17   5      518.89      519.63     28.35 o 
   4  17   5      757.58      764.26     33.60 o 
   5  17   5        0.08        4.58     15.31 o 
   6  17   5      554.57      548.45     32.78 o 
   1  18   5      480.10      471.85     19.56 o 
   2  18   5     1385.35     1405.79     43.44 o 
   3  18   5        0.45        3.20     16.03 o 
   4  18   5      444.24      404.44     28.66 o 
   5  18   5      683.95      711.99     35.13 o 
   6  18   5      107.60       96.70     10.22 o 
   0  19   5       34.78      110.07      8.39 o 
   1  19   5      650.54      702.91     22.91 o 
   2  19   5        8.00        1.09     14.88 o 
   3  19   5     1189.76     1222.70     41.44 o 
   4  19   5       37.71       34.21     19.97 o 
   5  19   5        0.60       13.79     17.04 o 
   1  20   5      412.12      416.30     23.99 o 
   2  20   5      453.16      430.85     29.53 o 
   3  20   5      134.32      128.54     10.88 o 
   4  20   5      480.41      558.02     31.96 o 
   0  21   5      912.70      892.99     37.89 o 
   1  21   5       10.30       13.72     12.64 o 
   2  21   5      283.91      261.31     19.92 o 
   3  21   5      156.22      174.06     13.48 o 
   1  22   5      570.96      591.44     56.51 o 
   2  22   5        5.44      -15.21     18.14 o 
   0   0   6     8334.66     8210.57     77.54 o 
   2   0   6      270.80      224.85     15.50 o 
   4   0   6     8919.09     8993.59     89.46 o 
   6   0   6     2871.64     2958.13     58.11 o 
   8   0   6      473.85      532.11     31.02 o 
   1   1   6      301.31      298.11      9.16 o 
   2   1   6      162.47      135.95      9.65 o 
   3   1   6       12.06       19.01      8.91 o 
   4   1   6     2490.05     2650.63     35.27 o 
   5   1   6     6005.43     5898.78    118.47 o 
   6   1   6      552.01      500.67     19.64 o 
   7   1   6      197.17      238.32     12.95 o 
   8   1   6      323.62      342.64     17.56 o 
   9   1   6      349.47      365.92     18.96 o 
   0   2   6      508.06      471.15     20.80 o 
   1   2   6       82.44       90.67      5.01 o 
   2   2   6      738.97      647.71     24.35 o 
   3   2   6     3334.54     3335.76     52.79 o 
   4   2   6      371.76      428.85     23.05 o 
   5   2   6      227.43      253.77     17.72 o 
   6   2   6      167.32      182.73     14.20 o 
   7   2   6     1344.32     1380.31     45.15 o 
   8   2   6      284.25      302.74     19.65 o 
   9   2   6      196.58      205.70     16.66 o 
   1   3   6      588.99      602.02     39.84 o 
   2   3   6     4680.00     4609.33     59.55 o 
   3   3   6      349.86      351.39     21.24 o 
   4   3   6     1919.48     1990.48     43.94 o 
   5   3   6      263.40      344.93     21.58 o 
   6   3   6      959.61      949.73     34.97 o 
   7   3   6      429.36      420.80     27.70 o 
   8   3   6     1367.08     1367.17     47.28 o 
   9   3   6       70.22       64.22     10.73 o 
   0   4   6     2476.73     2454.46     44.04 o 
   1   4   6     6456.84     6420.58     50.02 o 
   2   4   6     2455.67     2525.41     44.74 o 
   3   4   6     2608.62     2595.13     47.14 o 
   4   4   6      596.31      630.90     25.88 o 
   5   4   6      359.20      360.63     22.47 o 
   6   4   6      889.11      934.69     33.93 o 
   7   4   6      366.77      336.07     25.67 o 
   8   4   6      500.79      512.29     32.56 o 
   1   5   6     4762.81     4769.28     43.49 o 
   2   5   6      642.07      567.86     26.22 o 
   3   5   6       13.24       32.29     13.30 o 
   4   5   6      108.20      130.75     10.75 o 
   5   5   6      744.48      748.28     29.70 o 
   6   5   6       14.61        5.91     14.25 o 
   7   5   6      259.50      273.01     19.10 o 
   8   5   6      115.91       92.67     10.08 o 
   0   6   6    10014.77    10030.83     89.57 o 
   1   6   6       33.00       35.23     10.43 o 
   2   6   6       89.24      121.34      9.05 o 
   3   6   6     1081.26      979.04     30.48 o 
   4   6   6      235.96      220.24     15.69 o 
   5   6   6        7.71       13.20      5.77 o 
   6   6   6      288.61      272.34     18.62 o 
   7   6   6      513.01      540.77     30.40 o 
   8   6   6        1.72       12.46     17.45 o 
   1   7   6     3214.96     3173.98     38.24 o 
   2   7   6     7641.55     7781.44     80.72 o 
   3   7   6      128.94      120.69     10.65 o 
   4   7   6       31.77       29.60     13.89 o 
   5   7   6      109.69      189.22     15.02 o 
   6   7   6      152.52      166.51     13.30 o 
   7   7   6      136.96      151.49     11.26 o 
   8   7   6      496.24      492.79     32.45 o 
   0   8   6     1167.22     1047.95     31.70 o 
   1   8   6     1792.85     1747.94     28.56 o 
   2   8   6      314.32      290.54     21.41 o 
   3   8   6     2515.27     2600.41     50.12 o 
   4   8   6       22.79       25.14     13.42 o 
   5   8   6       92.29       80.57      7.47 o 
   6   8   6        2.77       32.08     14.16 o 
   7   8   6      872.49      852.41     36.93 o 
   8   8   6      223.96      222.62     15.08 o 
   1   9   6      517.44      546.99     21.68 o 
   2   9   6     3047.20     3094.67     53.38 o 
   3   9   6     1399.27     1465.91     38.82 o 
   4   9   6      183.95      196.13     15.67 o 
   5   9   6      167.43      187.84     14.01 o 
   6   9   6       65.85       72.63      8.48 o 
   7   9   6      739.80      737.31     35.77 o 
   8   9   6      576.58      550.78     35.20 o 
   0  10   6     5626.75     5381.30     70.43 o 
   1  10   6      263.99      293.71     14.51 o 
   2  10   6      128.73      104.11      8.52 o 
   3  10   6      625.12      675.06     28.89 o 
   4  10   6     2537.46     2665.07     53.84 o 
   5  10   6       73.88       66.43      8.45 o 
   6  10   6     1108.04     1087.00     39.36 o 
   7  10   6      462.85      436.34     29.91 o 
   8  10   6        2.35       30.56     17.47 o 
   1  11   6     1336.28     1456.29     26.94 o 
   2  11   6      145.41      161.82     12.47 o 
   3  11   6      801.52      834.71     31.05 o 
   4  11   6      177.34      198.89     13.95 o 
   5  11   6     2887.51     2791.19     58.92 o 
   6  11   6       92.19      114.12     10.01 o 
   7  11   6      166.26      198.70     16.52 o 
   0  12   6        2.49       31.38      5.99 o 
   1  12   6      218.50      225.82     25.33 o 
   2  12   6      592.99      596.56     27.23 o 
   3  12   6      278.36      310.88     21.43 o 
   4  12   6     1067.34     1029.64     36.93 o 
   5  12   6      123.74      117.31     10.14 o 
   6  12   6     2219.81     2310.46     58.45 o 
   7  12   6       94.00       92.29      9.93 o 
   1  13   6       48.49       37.32     10.51 o 
   2  13   6     1716.28     1765.80     45.13 o 
   3  13   6        6.25      -15.15     15.15 o 
   4  13   6     1487.18     1583.67     45.31 o 
   5  13   6      536.42      567.76     30.97 o 
   6  13   6      589.54      596.06     33.16 o 
   7  13   6        0.36       19.38     18.08 o 
   0  14   6     1469.68     1440.67     41.03 o 
   1  14   6      142.94      134.08      6.90 o 
   2  14   6      154.08      163.06     12.87 o 
   3  14   6     2977.44     3117.25     61.64 o 
   4  14   6       81.03       89.68      9.54 o 
   5  14   6        8.12      -17.67     17.67 o 
   6  14   6       14.35       37.79     19.62 o 
   1  15   6      374.47      421.31     37.90 o 
   2  15   6      979.31      974.00     35.83 o 
   3  15   6      722.76      769.60     34.07 o 
   4  15   6      288.07      341.77     26.28 o 
   5  15   6     1105.97     1084.77     42.07 o 
   6  15   6      439.39      404.88     30.51 o 
   0  16   6     1437.62     1587.51     45.81 o 
   1  16   6       41.98       57.92     15.53 o 
   2  16   6      754.13      724.47     33.11 o 
   3  16   6       10.75        6.53     17.32 o 
   4  16   6      355.34      379.84     27.44 o 
   5  16   6        1.35      -20.65     20.65 o 
   1  17   6     1306.28     1360.95     41.87 o 
   2  17   6      257.35      285.59     21.52 o 
   3  17   6        1.18      -13.69     16.77 o 
   4  17   6      673.76      698.19     34.70 o 
   5  17   6      718.83      733.46     37.46 o 
   0  18   6     2336.09     2554.09     59.07 o 
   1  18   6      165.64      166.55      8.67 o 
   2  18   6        7.42       15.05     14.78 o 
   3  18   6     1348.84     1307.48     46.26 o 
   4  18   6      114.98      117.81     10.51 o 
   1  19   6      184.70      195.55     11.64 o 
   2  19   6      939.16     1019.02     41.13 o 
   3  19   6      102.55       99.28     10.67 o 
   0  20   6      424.50      400.65     31.99 o 
   1  20   6      685.88      695.38     26.00 o 
   2  20   6        0.17      -19.69     19.69 o 
   1   0   7     4433.69     4238.13     66.86 o 
   3   0   7       69.50       42.42     15.04 o 
   5   0   7     3647.13     3419.48     64.13 o 
   7   0   7        0.90       -6.04     15.74 o 
   0   1   7     2340.16     2202.47     59.04 o 
   1   1   7      127.72      117.95      5.50 o 
   2   1   7      882.15      813.15     21.16 o 
   3   1   7      957.71      906.45     36.13 o 
   4   1   7     1139.53     1055.29     36.03 o 
   5   1   7        3.11       -1.09     11.50 o 
   6   1   7      360.79      385.76     27.97 o 
   7   1   7      175.34      190.08     10.50 o 
   8   1   7       92.37      100.67     12.50 o 
   1   2   7      269.47      259.04     12.86 o 
   2   2   7      714.03      662.61     27.76 o 
   3   2   7       40.08       37.64     15.47 o 
   4   2   7     1233.55     1289.87     38.09 o 
   5   2   7        1.12       17.86     15.76 o 
   6   2   7      332.02      327.59     23.93 o 
   7   2   7      137.62      150.18     10.90 o 
   8   2   7      416.99      530.98     32.58 o 
   0   3   7      145.68      120.62      8.60 o 
   1   3   7     1665.50     1584.59     50.36 o 
   2   3   7       76.84       71.48      7.04 o 
   3   3   7     2866.74     2902.36     54.51 o 
   4   3   7      446.56      394.74     24.27 o 
   5   3   7        7.05       12.99     13.67 o 
   6   3   7      137.11      143.62     10.55 o 
   7   3   7     1087.19     1185.60     44.73 o 
   1   4   7      678.92      682.32     20.12 o 
   2   4   7     2683.26     2621.27     50.89 o 
   3   4   7      231.31      246.16     16.12 o 
   4   4   7      441.37      388.61     25.57 o 
   5   4   7     1370.99     1412.12     41.81 o 
   6   4   7      302.19      285.78     20.31 o 
   7   4   7       80.36      105.51      9.99 o 
   0   5   7     1404.17     1467.91     38.66 o 
   1   5   7      514.80      470.64     17.09 o 
   2   5   7      105.96      107.55      9.99 o 
   3   5   7       10.24        1.77     12.93 o 
   4   5   7      868.84      840.44     32.93 o 
   5   5   7        5.39       16.32     14.94 o 
   6   5   7     1221.58     1254.62     42.16 o 
   7   5   7       25.29       23.38     19.81 o 
   1   6   7     1025.06     1017.42     50.18 o 
   2   6   7      868.95      830.56     30.67 o 
   3   6   7      656.34      596.22     27.78 o 
   4   6   7      106.90      102.52      8.02 o 
   5   6   7      694.25      687.71     32.89 o 
   6   6   7      299.26      311.28     22.21 o 
   7   6   7      521.12      540.78     32.64 o 
   0   7   7      945.89      928.57     33.06 o 
   1   7   7     1409.35     1395.49     57.38 o 
   2   7   7        8.03       28.41     13.46 o 
   3   7   7     1178.83     1197.24     36.83 o 
   4   7   7      726.92      709.47     31.80 o 
   5   7   7        0.52        1.05     14.86 o 
   6   7   7      595.28      684.90     35.30 o 
   7   7   7      787.19      819.89     39.05 o 
   1   8   7       29.34       14.49     10.17 o 
   2   8   7     2373.54     2311.49     50.80 o 
   3   8   7      151.78      145.35     11.61 o 
   4   8   7      401.50      411.50     25.78 o 
   5   8   7      255.46      217.15     17.78 o 
   6   8   7       64.29       68.05      9.30 o 
   7   8   7       10.98       15.37     18.29 o 
   0   9   7     1191.87     1230.63     38.18 o 
   1   9   7      603.78      618.10     22.03 o 
   2   9   7       80.08       80.34      8.06 o 
   3   9   7      739.85      661.44     30.26 o 
   4   9   7        2.17       -9.22     14.53 o 
   5   9   7       90.73      117.16     10.84 o 
   6   9   7      267.43      245.69     19.61 o 
   7   9   7      467.19      459.71     31.11 o 
   1  10   7     2601.83     2666.04     49.64 o 
   2  10   7       89.35       82.99      8.33 o 
   3  10   7      384.60      335.85     25.45 o 
   4  10   7      159.30      146.27     10.73 o 
   5  10   7      911.00      967.47     37.68 o 
   6  10   7       91.17       77.18     10.65 o 
   0  11   7     2345.63     2373.63     52.92 o 
   1  11   7      213.87      216.60     11.37 o 
   2  11   7      498.62      530.74     28.37 o 
   3  11   7       32.52       28.84     15.48 o 
   4  11   7      907.99      891.58     36.05 o 
   5  11   7        0.45       18.49     17.37 o 
   6  11   7      554.99      573.54     32.61 o 
   1  12   7     1053.55     1058.91     27.63 o 
   2  12   7      147.59      161.91     14.08 o 
   3  12   7        5.24        6.40     15.19 o 
   4  12   7      252.83      298.86     20.31 o 
   5  12   7      707.38      732.91     35.68 o 
   6  12   7        0.23       12.79     18.47 o 
   0  13   7        4.87       28.41     14.45 o 
   1  13   7      393.02      378.49     17.89 o 
   2  13   7      166.78      167.79     14.65 o 
   3  13   7     1407.76     1473.48     44.90 o 
   4  13   7        5.55      -15.00     18.49 o 
   5  13   7       24.21       24.53     18.84 o 
   1  14   7       81.53       84.81      6.05 o 
   2  14   7     1096.32     1121.38     39.47 o 
   3  14   7       49.22       47.47      9.17 o 
   4  14   7      791.09      798.58     37.08 o 
   5  14   7      255.31      271.90     22.44 o 
   0  15   7      237.65      237.13     18.65 o 
   1  15   7      309.81      354.44     18.51 o 
   2  15   7       82.29       97.79      9.15 o 
   3  15   7      545.77      566.16     32.70 o 
   4  15   7      522.57      530.70     32.43 o 
   1  16   7      401.69      388.65     33.51 o 
   2  16   7       40.56       25.16     17.75 o 
   3  16   7       29.02       30.79     18.64 o 
   0  17   7      511.25      511.91     31.14 o 
   1  17   7       40.19       38.90     12.87 o 
   2  17   7       85.48       79.01      9.44 o 
   3  17   7      529.53      511.67     33.32 o 
   1  18   7      142.18      139.53      9.43 o 
   0   0   8     8605.14     8563.10     98.40 o 
   2   0   8       14.91       23.34     13.26 o 
   4   0   8      849.13      769.03     33.57 o 
   6   0   8       93.89       79.32      9.01 o 
   1   1   8     1863.08     1818.31     23.81 o 
   2   1   8      438.39      477.66     18.92 o 
   3   1   8       38.05       22.75     10.99 o 
   4   1   8        5.53        8.93     14.39 o 
   5   1   8      446.15      406.26     21.04 o 
   6   1   8       21.48       26.56     12.23 o 
   0   2   8      239.91      237.83     18.50 o 
   1   2   8     1008.80     1004.30     25.86 o 
   2   2   8      291.95      288.12     18.87 o 
   3   2   8      714.40      751.39     32.13 o 
   4   2   8        2.75       13.90     15.76 o 
   5   2   8        0.35      -15.85     15.85 o 
   6   2   8       50.90       88.83      8.93 o 
   1   3   8      144.02      146.66      8.56 o 
   2   3   8     1514.07     1450.37     42.88 o 
   3   3   8     1147.55     1128.09     39.30 o 
   4   3   8      568.47      638.41     31.69 o 
   5   3   8        5.34        8.07     16.98 o 
   6   3   8      223.78      210.35     17.52 o 
   0   4   8      643.56      644.69     28.69 o 
   1   4   8      306.67      294.32     14.59 o 
   2   4   8       21.66        3.00     16.73 o 
   3   4   8     1489.71     1396.74     44.09 o 
   4   4   8      480.88      482.19     29.60 o 
   5   4   8       29.12       10.47     19.42 o 
   6   4   8      451.40      426.54     31.66 o 
   1   5   8      325.79      312.81     16.96 o 
   2   5   8        0.16       -3.06     14.41 o 
   3   5   8       96.48       83.03      8.80 o 
   4   5   8      411.21      426.35     28.40 o 
   5   5   8     1367.92     1314.86     45.48 o 
   6   5   8      243.70      267.49     22.96 o 
   0   6   8       89.41       91.53      7.59 o 
   1   6   8      173.28      167.65     14.19 o 
   2   6   8      215.92      195.86     17.60 o 
   3   6   8      270.83      296.59     23.28 o 
   4   6   8      734.32      637.31     33.83 o 
   5   6   8        2.83       30.97     18.54 o 
   1   7   8       72.67       69.53     17.54 o 
   2   7   8     1019.35      969.16     37.32 o 
   3   7   8       32.25       11.95     18.21 o 
   4   7   8      510.75      559.02     31.33 o 
   5   7   8     1012.83      969.70     42.90 o 
   0   8   8      114.98      120.48      9.77 o 
   1   8   8        1.76       13.81     10.25 o 
   2   8   8      144.49      164.67     13.89 o 
   3   8   8     1654.53     1582.19     46.14 o 
   4   8   8      246.41      215.05     17.13 o 
   5   8   8       43.16       74.01      9.85 o 
   1   9   8      299.16      296.68     28.65 o 
   2   9   8      646.18      665.29     32.54 o 
   3   9   8      164.65      182.41     15.96 o 
   4   9   8      261.26      297.67     22.09 o 
   5   9   8      282.75      288.84     22.09 o 
   0  10   8     1339.43     1292.27     44.58 o 
   1  10   8      143.72      151.76      8.14 o 
   2  10   8      561.97      558.99     31.46 o 
   3  10   8       99.98       59.45     21.83 o 
   4  10   8      437.75      452.35     29.34 o 
   1  11   8     1682.82     1699.97     36.48 o 
   2  11   8       82.09       78.15      9.60 o 
   3  11   8      138.56      174.85     15.98 o 
   4  11   8      248.54      277.48     20.21 o 
   0  12   8     1361.29     1456.43     46.83 o 
   1  12   8       18.87       33.16     12.36 o 
   2  12   8       52.25       58.64      9.21 o 
   3  12   8      320.82      309.06     21.47 o 
   1  13   8      175.62      187.86      9.74 o 
   2  13   8      957.84      962.09     41.56 o 
   3  13   8       11.48        2.54     18.49 o 
   0  14   8       69.66       49.36     23.72 o 
   1  14   8      929.64      911.79     28.44 o 
   2  14   8       12.05      -20.55     20.55 o 
   1   0   9      551.93      578.59     33.97 o 
   3   0   9      336.89      362.99     28.26 o 
   0   1   9      991.10      961.55     36.62 o 
   1   1   9      176.48      160.65      6.25 o 
   2   1   9        1.68       10.68     12.04 o 
   3   1   9       17.85       27.99     11.74 o 
   4   1   9      660.75      727.18     25.51 o 
   1   2   9        0.39        9.91     11.43 o 
   2   2   9      867.04      848.90     36.93 o 
   3   2   9        0.52      -11.99     17.71 o 
   4   2   9      137.99      158.21     13.15 o 
   0   3   9      588.16      621.21     32.30 o 
   1   3   9      385.28      417.30     43.63 o 
   2   3   9        6.04       16.48     17.63 o 
   3   3   9      754.63      765.27     35.63 o 
   4   3   9        1.99      -12.60     17.55 o 
   1   4   9      449.89      457.47     39.49 o 
   2   4   9      537.23      499.18     32.21 o 
   3   4   9        5.82      -15.87     19.58 o 
   0   5   9      794.98      818.52     36.80 o 
   1   5   9        1.61       10.90     12.23 o 
   2   5   9      258.49      266.80     21.05 o 
   3   5   9      194.19      200.95     17.15 o 
   1   6   9      602.72      635.87     24.00 o 
   2   6   9      319.51      303.38     23.12 o 
   3   6   9       16.90       23.83     18.97 o 
   0   7   9      304.33      300.15     20.86 o 
   1   7   9      112.83      118.73      7.31 o 
   2   7   9      242.24      259.59     20.13 o 
   1   8   9      102.60      119.72      6.91 o 
   2   8   9      566.15      591.21     32.84 o 
   0   9   9        0.85        1.29     16.71 o 
   1   9   9       84.29       90.67      6.99 o 
                                                 
